# Supplementary material for: Tetra­kis[μ-1,4-bis­(4,5-dihydro-1,3-oxazol-2-yl)benzene-κ2 N:N′]tetra­kis­(μ-methano­lato-κ2 O:O)bis­(μ-perchlorato-κ2 O:O′)tetra­copper(II) bis­(perchlorate)
Source: Acta Crystallogr Sect E Struct Rep Online. 2011 Jul 13;67(Pt 8):m1080–1. doi: 10.1107/S160053681102705X (PMC3212156; doi:10.1107/S160053681102705X)
Supplement: Supplementary file 1 [file e-67-m1080-sup1.cif]

##############################################################################
#                                                                            #
# This CIF contains the data in a paper accepted for publication in          #
# Acta Crystallographica Section E. It conforms to the requirements of       #
# Notes for Authors for Acta Crystallographica Section E, and has been       #
# peer reviewed under the auspices of the IUCr Commission on Journals.       #
#                                                                            #
# Full details of the Crystallographic Information File format               #
# are given in the paper "The Crystallographic Information File (CIF):       #
# a New Standard Archive File for Crystallography" by S. R. Hall, F. H.      #
# Allen and I. D. Brown [Acta Cryst. (1991), A47, 655-685].                  #
#                                                                            #
# The current version of the core CIF dictionary is obtainable from          #
# ftp://ftp.iucr.org/pub/cif_core.dic.                                       #
#                                                                            #
# Software is freely available for graphical display of the structure(s)     #
# in this CIF. For information consult the CIF software page                 #
# http://www.iucr.org/resources/cif/software.                                #
#                                                                            #
# This file may be used for bona fide research purposes within the           #
# scientific community so long as proper attribution is given to the journal # 
# article from which it was obtained.                                        #
#                                                                            #
##############################################################################
data_I
_audit_creation_method     SHELXL-97
_chemical_name_systematic
;
Tetrakis[\m-1,4-bis(4,5-dihydro-1,3-oxazol-2-yl)benzene-
\k^2^<i>N</i>:<i>N</i>']tetrakis(\m-methanolato-\k^2^<i>O</i>:<i>O</i>)bis(\m-
perchlorato-\k^2^<i>O</i>:<i>O</i>')tetracopper(II) bis(perchlorate)
;
_chemical_name_common     ?
_chemical_formula_moiety     'C52 H60 Cl2 Cu4 N8 O20 2+, 2(Cl O4 -)'
_chemical_formula_sum     'C52 H60 Cl4 Cu4 N8 O28'
_chemical_formula_iupac     '[Cu4 (C12 H12 N2 O2)4 (C H3 O)4 (Cl O4)2] (Cl O4)2'
_chemical_formula_weight     1641.04
_chemical_melting_point     ?
_symmetry_cell_setting     monoclinic
_symmetry_space_group_name_H-M     'P 21/n'
_symmetry_space_group_name_hall     '-P 2yn'
loop_
    _symmetry_equiv_pos_as_xyz
    'x, y, z'
    '-x+1/2, y+1/2, -z+1/2'
    '-x, -y, -z'
    'x-1/2, -y-1/2, z-1/2'
_cell_length_a     8.3508(8)
_cell_length_b     16.9820(18)
_cell_length_c     22.337(2)
_cell_angle_alpha     90.00
_cell_angle_beta     93.936(2)
_cell_angle_gamma     90.00
_cell_volume     3160.1(6)
_cell_formula_units_Z     2
_cell_measurement_reflns_used     3303
_cell_measurement_theta_min     2.185
_cell_measurement_theta_max     23.923
_cell_measurement_temperature     297(2)
_exptl_crystal_description     parallelepiped
_exptl_crystal_colour     blue
_exptl_crystal_size_max     0.30
_exptl_crystal_size_mid     0.15
_exptl_crystal_size_min     0.07
_exptl_crystal_density_diffrn     1.725
_exptl_crystal_density_meas     ?
_exptl_crystal_density_method     'not measured'
_exptl_crystal_F_000     1672
_exptl_absorpt_coefficient_mu     1.591
_exptl_absorpt_correction_type     multi-scan
_exptl_absorpt_process_details     '(SADABS; Bruker, 2000)'
_exptl_absorpt_correction_T_min     0.6469
_exptl_absorpt_correction_T_max     0.8968
_exptl_special_details
;
Refinement of <i>F</i>^2^ against ALL reflections. The weighted <i>R</i>-factor
<i>wR</i> and goodness of fit <i>S</i> are based on <i>F</i>^2^, conventional
<i>R</i>-factors <i>R</i> are based on <i>F</i>, with <i>F</i> set to zero for
negative <i>F</i>^2^. The threshold expression of <i>F</i>^2^ >
\s(<i>F</i>^2^) is used only for calculating <i>R</i>-factors(gt) <i>etc</i>.
and is not relevant to the choice of reflections for refinement.
<i>R</i>-factors based on <i>F</i>^2^ are statistically about twice as large
as those based on <i>F</i>, and <i>R</i>- factors based on ALL data will be
even larger.
;
_diffrn_ambient_temperature     297(2)
_diffrn_radiation_type     MoK\a
_diffrn_radiation_wavelength     0.71073
_diffrn_radiation_source     'fine-focus sealed tube'
_diffrn_radiation_monochromator     graphite
_diffrn_measurement_device_type     'Bruker APEXII CCD'
_diffrn_measurement_method     '\f and \w'
_diffrn_detector_area_resol_mean     ?
_diffrn_reflns_number     17717
_diffrn_reflns_av_R_equivalents     0.0774
_diffrn_reflns_av_sigmaI/netI     0.0991
_diffrn_reflns_theta_min     1.51
_diffrn_reflns_theta_max     26.02
_diffrn_reflns_theta_full     25.00
_diffrn_measured_fraction_theta_max     0.998
_diffrn_measured_fraction_theta_full     1.000
_diffrn_reflns_limit_h_min     -10
_diffrn_reflns_limit_h_max     8
_diffrn_reflns_limit_k_min     -13
_diffrn_reflns_limit_k_max     20
_diffrn_reflns_limit_l_min     -27
_diffrn_reflns_limit_l_max     27
_diffrn_standards_number     ?
_diffrn_standards_interval_count     ?
_diffrn_standards_interval_time     ?
_diffrn_standards_decay_%     ?
_refine_special_details
;
Refinement of <i>F</i>^2^ against ALL reflections. The weighted <i>R</i>-factor
<i>wR</i> and goodness of fit <i>S</i> are based on <i>F</i>^2^, conventional
<i>R</i>-factors <i>R</i> are based on <i>F</i>, with <i>F</i> set to zero for
negative <i>F</i>^2^. The threshold expression of <i>F</i>^2^ >
\s(<i>F</i>^2^) is used only for calculating <i>R</i>-factors(gt) <i>etc</i>.
and is not relevant to the choice of reflections for refinement.
<i>R</i>-factors based on <i>F</i>^2^ are statistically about twice as large
as those based on <i>F</i>, and <i>R</i>- factors based on ALL data will be
even larger.
;
_reflns_number_total     6219
_reflns_number_gt     3428
_reflns_threshold_expression     I>2sigma(I)
_refine_ls_structure_factor_coef     Fsqd
_refine_ls_matrix_type     full
_refine_ls_R_factor_all     0.1294
_refine_ls_R_factor_gt     0.0579
_refine_ls_wR_factor_gt     0.1440
_refine_ls_wR_factor_ref     0.1858
_refine_ls_goodness_of_fit_ref     1.004
_refine_ls_restrained_S_all     1.004
_refine_ls_number_reflns     6219
_refine_ls_number_parameters     433
_refine_ls_number_restraints     0
_refine_ls_hydrogen_treatment     constr
_refine_ls_weighting_scheme     calc
_refine_ls_weighting_details
         'calc w=1/[\s^2^(Fo^2^)+(0.0854P)^2^+5.5939P] where P=(Fo^2^+2Fc^2^)/3'
_atom_sites_solution_hydrogens     geom
_atom_sites_solution_primary     direct
_atom_sites_solution_secondary     difmap
_refine_ls_shift/su_max     0.000
_refine_ls_shift/su_mean     0.000
_refine_diff_density_max     1.653
_refine_diff_density_min     -1.302
_refine_ls_extinction_method     none
_refine_ls_extinction_coef     ?
loop_
    _atom_type_symbol
    _atom_type_description
    _atom_type_scat_dispersion_real
    _atom_type_scat_dispersion_imag
    _atom_type_scat_source
    'C' 'C' 0.0033 0.0016
                         'International Tables Vol C Tables 4.2.6.8 and 6.1.1.4'
    'H' 'H' 0.0000 0.0000
                         'International Tables Vol C Tables 4.2.6.8 and 6.1.1.4'
    'N' 'N' 0.0061 0.0033
                         'International Tables Vol C Tables 4.2.6.8 and 6.1.1.4'
    'O' 'O' 0.0106 0.0060
                         'International Tables Vol C Tables 4.2.6.8 and 6.1.1.4'
    'Cl' 'Cl' 0.1484 0.1585
                         'International Tables Vol C Tables 4.2.6.8 and 6.1.1.4'
    'Cu' 'Cu' 0.3201 1.2651
                         'International Tables Vol C Tables 4.2.6.8 and 6.1.1.4'
_computing_data_collection     'APEX2 (Bruker, 2010)'
_computing_cell_refinement     'SAINT (Bruker, 2010)'
_computing_data_reduction     'SAINT (Bruker, 2010)'
_computing_structure_solution     'SHELXTL (Sheldrick, 2008)'
_computing_structure_refinement     'SHELXTL (Sheldrick, 2008)'
_computing_molecular_graphics     'DAIMOND (Brandenburg, 2010)'
_computing_publication_material     'SHELXTL (Sheldrick, 2008)'
loop_
    _atom_site_type_symbol
    _atom_site_label
    _atom_site_fract_x
    _atom_site_fract_y
    _atom_site_fract_z
    _atom_site_U_iso_or_equiv
    _atom_site_adp_type
    _atom_site_calc_flag
    _atom_site_refinement_flags
    _atom_site_occupancy
    _atom_site_symmetry_multiplicity
    _atom_site_disorder_assembly
    _atom_site_disorder_group
    C C1 0.1122(8) 0.4667(4) 0.1591(3) 0.0359(16) Uani d . 1 1 . .
    C C2 -0.0067(9) 0.5004(5) 0.2428(3) 0.050(2) Uani d . 1 1 . .
    H H2A 0.0396 0.4747 0.2787 0.060 Uiso calc R 1 1 . .
    H H2B -0.1127 0.5199 0.2503 0.060 Uiso calc R 1 1 . .
    C C3 0.0998(9) 0.5658(5) 0.2232(3) 0.047(2) Uani d . 1 1 . .
    H H3A 0.0367 0.6111 0.2095 0.057 Uiso calc R 1 1 . .
    H H3B 0.1756 0.5819 0.2557 0.057 Uiso calc R 1 1 . .
    C C4 0.1474(8) 0.4084(4) 0.1125(3) 0.0342(16) Uani d . 1 1 . .
    C C5 0.1018(9) 0.3300(5) 0.1204(3) 0.0448(19) Uani d . 1 1 . .
    H H5A 0.0513 0.3155 0.1546 0.054 Uiso calc R 1 1 . .
    C C6 0.1313(9) 0.2745(4) 0.0779(3) 0.0415(18) Uani d . 1 1 . .
    H H6A 0.1002 0.2225 0.0831 0.050 Uiso calc R 1 1 . .
    C C7 0.2083(8) 0.2962(4) 0.0266(3) 0.0344(16) Uani d . 1 1 . .
    C C8 0.2554(8) 0.3736(4) 0.0189(3) 0.0400(17) Uani d . 1 1 . .
    H H8A 0.3082 0.3877 -0.0149 0.048 Uiso calc R 1 1 . .
    C C9 0.2240(8) 0.4301(4) 0.0612(3) 0.0376(17) Uani d . 1 1 . .
    H H9A 0.2537 0.4822 0.0556 0.045 Uiso calc R 1 1 . .
    C C10 0.2276(8) 0.2353(4) -0.0197(3) 0.0349(16) Uani d . 1 1 . .
    C C11 0.1477(10) 0.1274(5) -0.0718(4) 0.053(2) Uani d . 1 1 . .
    H H11A 0.0627 0.1262 -0.1036 0.063 Uiso calc R 1 1 . .
    H H11B 0.1642 0.0745 -0.0560 0.063 Uiso calc R 1 1 . .
    C C12 0.3012(9) 0.1601(5) -0.0943(3) 0.0471(19) Uani d . 1 1 . .
    H H12A 0.3867 0.1214 -0.0903 0.057 Uiso calc R 1 1 . .
    H H12B 0.2852 0.1756 -0.1361 0.057 Uiso calc R 1 1 . .
    C C13 0.5597(8) 0.4671(5) 0.2289(3) 0.0330(16) Uani d . 1 1 . .
    C C14 0.5841(11) 0.5144(5) 0.3226(3) 0.057(2) Uani d . 1 1 . .
    H H14A 0.6812 0.5300 0.3459 0.069 Uiso calc R 1 1 . .
    H H14B 0.5022 0.5019 0.3499 0.069 Uiso calc R 1 1 . .
    C C15 0.5281(10) 0.5786(5) 0.2801(3) 0.0470(19) Uani d . 1 1 . .
    H H15A 0.4280 0.6014 0.2914 0.056 Uiso calc R 1 1 . .
    H H15B 0.6080 0.6199 0.2786 0.056 Uiso calc R 1 1 . .
    C C16 0.5799(8) 0.4058(4) 0.1829(3) 0.0372(17) Uani d . 1 1 . .
    C C17 0.6125(8) 0.4276(4) 0.1250(3) 0.0375(17) Uani d . 1 1 . .
    H H17A 0.6150 0.4806 0.1144 0.045 Uiso calc R 1 1 . .
    C C18 0.6415(8) 0.3699(4) 0.0829(3) 0.0387(17) Uani d . 1 1 . .
    H H18A 0.6594 0.3844 0.0438 0.046 Uiso calc R 1 1 . .
    C C19 0.6439(8) 0.2904(4) 0.0988(3) 0.0364(16) Uani d . 1 1 . .
    C C20 0.6098(11) 0.2702(5) 0.1575(3) 0.055(2) Uani d . 1 1 . .
    H H20A 0.6066 0.2174 0.1684 0.066 Uiso calc R 1 1 . .
    C C21 0.5813(10) 0.3267(5) 0.1987(3) 0.052(2) Uani d . 1 1 . .
    H H21A 0.5626 0.3122 0.2378 0.063 Uiso calc R 1 1 . .
    C C22 0.6849(8) 0.2287(4) 0.0567(3) 0.0345(16) Uani d . 1 1 . .
    C C23 0.7830(10) 0.1081(5) 0.0355(3) 0.0455(19) Uani d . 1 1 . .
    H H23A 0.7213 0.0607 0.0414 0.055 Uiso calc R 1 1 . .
    H H23B 0.8955 0.0943 0.0347 0.055 Uiso calc R 1 1 . .
    C C24 0.7231(9) 0.1506(4) -0.0216(3) 0.0427(18) Uani d . 1 1 . .
    H H24A 0.8100 0.1592 -0.0476 0.051 Uiso calc R 1 1 . .
    H H24B 0.6392 0.1206 -0.0434 0.051 Uiso calc R 1 1 . .
    C C25 0.7168(9) 0.6445(6) 0.1504(4) 0.065(3) Uani d . 1 1 . .
    H H25A 0.7898 0.6699 0.1252 0.098 Uiso calc R 1 1 . .
    H H25B 0.7607 0.5948 0.1638 0.098 Uiso calc R 1 1 . .
    H H25C 0.7007 0.6773 0.1845 0.098 Uiso calc R 1 1 . .
    C C26 0.1317(8) 0.6419(5) 0.0591(3) 0.049(2) Uani d . 1 1 . .
    H H26A 0.1182 0.6662 0.0202 0.074 Uiso calc R 1 1 . .
    H H26B 0.0872 0.6754 0.0883 0.074 Uiso calc R 1 1 . .
    H H26C 0.0775 0.5920 0.0581 0.074 Uiso calc R 1 1 . .
    N N1 0.1845(7) 0.5304(4) 0.1729(2) 0.0360(14) Uani d . 1 1 . .
    N N2 0.3399(7) 0.2294(3) -0.0559(2) 0.0341(13) Uani d . 1 1 . .
    N N3 0.5057(7) 0.5363(4) 0.2212(2) 0.0382(14) Uani d . 1 1 . .
    N N4 0.6591(6) 0.2277(3) -0.0004(2) 0.0347(13) Uani d . 1 1 . .
    O O1 -0.0137(6) 0.4464(3) 0.1911(2) 0.0457(13) Uani d . 1 1 . .
    O O2 0.1089(6) 0.1818(3) -0.0245(2) 0.0445(13) Uani d . 1 1 . .
    O O3 0.6144(6) 0.4476(3) 0.28487(19) 0.0437(13) Uani d . 1 1 . .
    O O4 0.7583(6) 0.1666(3) 0.0827(2) 0.0468(13) Uani d . 1 1 . .
    O O5 0.5680(5) 0.6320(3) 0.11751(19) 0.0355(11) Uani d . 1 1 . .
    O O6 0.2978(5) 0.6303(3) 0.07467(19) 0.0334(11) Uani d . 1 1 . .
    O O7 0.3217(10) 0.7040(4) 0.2147(3) 0.093(2) Uani d . 1 1 . .
    O O8 0.3809(8) 0.7958(4) 0.1440(3) 0.0692(18) Uani d . 1 1 . .
    O O9 0.1149(11) 0.7691(7) 0.1666(5) 0.146(4) Uani d . 1 1 . .
    O O10 0.2738(10) 0.8399(5) 0.2321(3) 0.104(3) Uani d . 1 1 . .
    O O11 0.6921(15) 0.8936(6) -0.1375(4) 0.156(4) Uani d . 1 1 . .
    O O12 0.7923(10) 0.9813(6) -0.0703(5) 0.134(4) Uani d . 1 1 . .
    O O13 0.5292(11) 0.9929(5) -0.1101(4) 0.114(3) Uani d . 1 1 . .
    O O14 0.6030(9) 0.8924(6) -0.0449(4) 0.120(3) Uani d . 1 1 . .
    Cl Cl1 0.2917(4) 0.77931(15) 0.19370(10) 0.0846(9) Uani d . 1 1 . .
    Cl Cl2 0.6500(3) 0.93970(13) -0.09112(9) 0.0592(6) Uani d . 1 1 . .
    Cu Cu1 0.38371(9) 0.58253(5) 0.14926(3) 0.0313(2) Uani d . 1 1 . .
    Cu Cu2 0.53626(9) 0.29352(5) -0.06120(3) 0.0312(2) Uani d . 1 1 . .
loop_
    _atom_site_aniso_label
    _atom_site_aniso_U_11
    _atom_site_aniso_U_22
    _atom_site_aniso_U_33
    _atom_site_aniso_U_12
    _atom_site_aniso_U_13
    _atom_site_aniso_U_23
    C1 0.039(4) 0.044(4) 0.024(3) -0.001(4) 0.003(3) 0.007(3)
    C2 0.054(5) 0.067(6) 0.033(4) -0.010(4) 0.021(4) -0.011(4)
    C3 0.046(4) 0.055(5) 0.043(4) -0.007(4) 0.020(4) -0.014(4)
    C4 0.032(4) 0.044(4) 0.026(3) -0.002(3) 0.001(3) -0.001(3)
    C5 0.061(5) 0.048(5) 0.027(4) -0.007(4) 0.013(3) 0.005(3)
    C6 0.048(4) 0.037(4) 0.041(4) -0.008(4) 0.008(3) 0.002(3)
    C7 0.034(4) 0.038(4) 0.031(4) -0.003(3) -0.003(3) -0.002(3)
    C8 0.045(4) 0.039(4) 0.037(4) -0.004(4) 0.010(3) -0.001(3)
    C9 0.044(4) 0.038(4) 0.032(4) -0.009(3) 0.007(3) 0.005(3)
    C10 0.040(4) 0.034(4) 0.030(4) -0.002(3) -0.001(3) 0.004(3)
    C11 0.065(5) 0.044(5) 0.051(5) -0.019(4) 0.011(4) -0.018(4)
    C12 0.054(5) 0.038(4) 0.049(5) -0.002(4) 0.003(4) -0.014(4)
    C13 0.032(4) 0.048(5) 0.019(3) -0.005(3) 0.002(3) 0.005(3)
    C14 0.076(6) 0.070(6) 0.025(4) 0.022(5) 0.002(4) 0.000(4)
    C15 0.063(5) 0.055(5) 0.023(4) 0.004(4) 0.004(3) 0.001(3)
    C16 0.038(4) 0.048(5) 0.025(3) 0.002(3) -0.001(3) 0.003(3)
    C17 0.046(4) 0.032(4) 0.035(4) 0.008(3) 0.006(3) 0.006(3)
    C18 0.048(4) 0.044(4) 0.025(3) 0.005(4) -0.001(3) 0.006(3)
    C19 0.037(4) 0.041(4) 0.031(4) 0.003(3) -0.001(3) 0.006(3)
    C20 0.090(6) 0.038(5) 0.038(4) 0.001(5) 0.019(4) 0.006(4)
    C21 0.078(6) 0.051(5) 0.030(4) 0.002(5) 0.013(4) 0.008(4)
    C22 0.040(4) 0.034(4) 0.030(4) 0.002(3) 0.004(3) 0.008(3)
    C23 0.053(5) 0.042(5) 0.041(4) 0.010(4) 0.000(4) 0.001(4)
    C24 0.059(5) 0.036(4) 0.034(4) 0.007(4) 0.009(4) 0.002(3)
    C25 0.046(5) 0.090(7) 0.058(5) -0.008(5) -0.010(4) 0.024(5)
    C26 0.038(4) 0.061(5) 0.048(5) 0.001(4) -0.003(3) 0.019(4)
    N1 0.041(3) 0.040(4) 0.028(3) -0.003(3) 0.006(3) 0.001(3)
    N2 0.040(3) 0.029(3) 0.033(3) -0.001(3) 0.004(3) 0.000(3)
    N3 0.047(4) 0.039(4) 0.028(3) 0.004(3) 0.005(3) 0.003(3)
    N4 0.035(3) 0.036(3) 0.034(3) 0.000(3) 0.007(3) 0.001(3)
    O1 0.042(3) 0.057(3) 0.040(3) -0.012(3) 0.018(2) -0.007(3)
    O2 0.046(3) 0.038(3) 0.050(3) -0.015(2) 0.013(2) -0.014(2)
    O3 0.056(3) 0.049(3) 0.026(2) 0.014(3) 0.000(2) 0.008(2)
    O4 0.064(3) 0.044(3) 0.032(3) 0.014(3) -0.004(2) 0.005(2)
    O5 0.031(2) 0.045(3) 0.029(2) 0.002(2) -0.0024(19) 0.012(2)
    O6 0.030(2) 0.038(3) 0.031(2) 0.004(2) -0.0010(19) 0.005(2)
    O7 0.121(6) 0.075(5) 0.084(5) 0.013(5) 0.025(4) 0.034(4)
    O8 0.092(5) 0.065(4) 0.053(4) 0.001(4) 0.028(3) 0.006(3)
    O9 0.090(6) 0.188(11) 0.156(9) 0.002(7) -0.034(6) -0.040(8)
    O10 0.137(7) 0.095(6) 0.085(5) -0.013(5) 0.041(5) -0.040(5)
    O11 0.247(12) 0.142(9) 0.081(6) 0.053(9) 0.029(7) -0.032(6)
    O12 0.100(6) 0.104(7) 0.202(10) -0.027(6) 0.030(6) 0.003(7)
    O13 0.131(7) 0.100(6) 0.111(6) 0.038(5) 0.004(5) 0.049(5)
    O14 0.085(5) 0.179(9) 0.098(6) 0.014(6) 0.023(4) 0.091(6)
    Cl1 0.163(3) 0.0498(14) 0.0452(13) -0.0013(16) 0.0409(16) -0.0001(11)
    Cl2 0.0819(16) 0.0525(13) 0.0454(11) 0.0083(12) 0.0204(11) 0.0094(10)
    Cu1 0.0342(5) 0.0370(5) 0.0227(4) 0.0011(4) 0.0028(3) 0.0038(4)
    Cu2 0.0350(5) 0.0335(5) 0.0251(4) 0.0001(4) 0.0030(3) 0.0037(4)
_geom_special_details
;
All e.s.d.'s (except the e.s.d. in the dihedral angle between two l.s. planes)
are estimated using the full covariance matrix. The cell e.s.d.'s are taken
into account individually in the estimation of e.s.d.'s in distances, angles
and torsion angles; correlations between e.s.d.'s in cell parameters are only
used when they are defined by crystal symmetry. An approximate (isotropic)
treatment of cell e.s.d.'s is used for estimating e.s.d.'s involving l.s.
planes.
;
loop_
    _geom_bond_atom_site_label_1
    _geom_bond_atom_site_label_2
    _geom_bond_site_symmetry_2
    _geom_bond_distance
    _geom_bond_publ_flag
    C1 N1 . 1.268(9) ?
    C1 O1 . 1.355(8) ?
    C1 C4 . 1.480(10) ?
    C2 O1 . 1.472(8) ?
    C2 C3 . 1.507(10) ?
    C2 H2A . 0.9700 ?
    C2 H2B . 0.9700 ?
    C3 N1 . 1.493(8) ?
    C3 H3A . 0.9700 ?
    C3 H3B . 0.9700 ?
    C4 C9 . 1.399(9) ?
    C4 C5 . 1.399(10) ?
    C5 C6 . 1.373(10) ?
    C5 H5A . 0.9300 ?
    C6 C7 . 1.399(9) ?
    C6 H6A . 0.9300 ?
    C7 C8 . 1.388(10) ?
    C7 C10 . 1.479(9) ?
    C8 C9 . 1.385(10) ?
    C8 H8A . 0.9300 ?
    C9 H9A . 0.9300 ?
    C10 N2 . 1.283(8) ?
    C10 O2 . 1.343(8) ?
    C11 O2 . 1.456(8) ?
    C11 C12 . 1.515(10) ?
    C11 H11A . 0.9700 ?
    C11 H11B . 0.9700 ?
    C12 N2 . 1.478(9) ?
    C12 H12A . 0.9700 ?
    C12 H12B . 0.9700 ?
    C13 N3 . 1.266(9) ?
    C13 O3 . 1.343(7) ?
    C13 C16 . 1.482(10) ?
    C14 O3 . 1.446(9) ?
    C14 C15 . 1.500(10) ?
    C14 H14A . 0.9700 ?
    C14 H14B . 0.9700 ?
    C15 N3 . 1.499(9) ?
    C15 H15A . 0.9700 ?
    C15 H15B . 0.9700 ?
    C16 C21 . 1.389(10) ?
    C16 C17 . 1.390(9) ?
    C17 C18 . 1.391(10) ?
    C17 H17A . 0.9300 ?
    C18 C19 . 1.394(10) ?
    C18 H18A . 0.9300 ?
    C19 C20 . 1.404(9) ?
    C19 C22 . 1.463(10) ?
    C20 C21 . 1.361(11) ?
    C20 H20A . 0.9300 ?
    C21 H21A . 0.9300 ?
    C22 N4 . 1.280(8) ?
    C22 O4 . 1.334(8) ?
    C23 O4 . 1.473(9) ?
    C23 C24 . 1.522(10) ?
    C23 H23A . 0.9700 ?
    C23 H23B . 0.9700 ?
    C24 N4 . 1.503(9) ?
    C24 H24A . 0.9700 ?
    C24 H24B . 0.9700 ?
    C25 O5 . 1.415(8) ?
    C25 H25A . 0.9600 ?
    C25 H25B . 0.9600 ?
    C25 H25C . 0.9600 ?
    C26 O6 . 1.420(8) ?
    C26 H26A . 0.9600 ?
    C26 H26B . 0.9600 ?
    C26 H26C . 0.9600 ?
    N1 Cu1 . 1.987(6) ?
    N2 Cu2 . 1.979(6) ?
    N3 Cu1 . 2.003(6) ?
    N4 Cu2 . 1.988(6) ?
    O5 Cu1 . 1.931(4) ?
    O5 Cu2 3_665 1.947(4) ?
    O6 Cu2 3_665 1.935(5) ?
    O6 Cu1 . 1.945(4) ?
    O7 Cl1 . 1.380(7) ?
    O8 Cl1 . 1.407(6) ?
    O9 Cl1 . 1.566(9) ?
    O10 Cl1 . 1.353(7) ?
    O11 Cl2 . 1.364(8) ?
    O12 Cl2 . 1.433(9) ?
    O13 Cl2 . 1.398(8) ?
    O14 Cl2 . 1.385(7) ?
    Cu1 Cu2 3_665 2.9878(11) ?
    Cu2 O6 3_665 1.935(5) ?
    Cu2 O5 3_665 1.947(4) ?
    Cu2 Cu1 3_665 2.9878(11) ?
loop_
    _geom_angle_atom_site_label_1
    _geom_angle_atom_site_label_2
    _geom_angle_atom_site_label_3
    _geom_angle_site_symmetry_1
    _geom_angle_site_symmetry_3
    _geom_angle
    _geom_angle_publ_flag
    N1 C1 O1 . . 117.5(6) ?
    N1 C1 C4 . . 128.9(6) ?
    O1 C1 C4 . . 113.6(6) ?
    O1 C2 C3 . . 102.9(5) ?
    O1 C2 H2A . . 111.2 ?
    C3 C2 H2A . . 111.2 ?
    O1 C2 H2B . . 111.2 ?
    C3 C2 H2B . . 111.2 ?
    H2A C2 H2B . . 109.1 ?
    N1 C3 C2 . . 104.0(6) ?
    N1 C3 H3A . . 111.0 ?
    C2 C3 H3A . . 111.0 ?
    N1 C3 H3B . . 111.0 ?
    C2 C3 H3B . . 111.0 ?
    H3A C3 H3B . . 109.0 ?
    C9 C4 C5 . . 119.8(6) ?
    C9 C4 C1 . . 121.6(6) ?
    C5 C4 C1 . . 118.6(6) ?
    C6 C5 C4 . . 120.2(6) ?
    C6 C5 H5A . . 119.9 ?
    C4 C5 H5A . . 119.9 ?
    C5 C6 C7 . . 120.0(7) ?
    C5 C6 H6A . . 120.0 ?
    C7 C6 H6A . . 120.0 ?
    C8 C7 C6 . . 120.1(7) ?
    C8 C7 C10 . . 121.9(6) ?
    C6 C7 C10 . . 117.8(6) ?
    C9 C8 C7 . . 120.2(6) ?
    C9 C8 H8A . . 119.9 ?
    C7 C8 H8A . . 119.9 ?
    C8 C9 C4 . . 119.7(7) ?
    C8 C9 H9A . . 120.1 ?
    C4 C9 H9A . . 120.1 ?
    N2 C10 O2 . . 117.6(6) ?
    N2 C10 C7 . . 128.0(6) ?
    O2 C10 C7 . . 114.4(6) ?
    O2 C11 C12 . . 104.0(6) ?
    O2 C11 H11A . . 111.0 ?
    C12 C11 H11A . . 111.0 ?
    O2 C11 H11B . . 111.0 ?
    C12 C11 H11B . . 111.0 ?
    H11A C11 H11B . . 109.0 ?
    N2 C12 C11 . . 104.8(6) ?
    N2 C12 H12A . . 110.8 ?
    C11 C12 H12A . . 110.8 ?
    N2 C12 H12B . . 110.8 ?
    C11 C12 H12B . . 110.8 ?
    H12A C12 H12B . . 108.9 ?
    N3 C13 O3 . . 116.8(6) ?
    N3 C13 C16 . . 127.9(6) ?
    O3 C13 C16 . . 115.1(6) ?
    O3 C14 C15 . . 105.1(6) ?
    O3 C14 H14A . . 110.7 ?
    C15 C14 H14A . . 110.7 ?
    O3 C14 H14B . . 110.7 ?
    C15 C14 H14B . . 110.7 ?
    H14A C14 H14B . . 108.8 ?
    N3 C15 C14 . . 102.8(6) ?
    N3 C15 H15A . . 111.2 ?
    C14 C15 H15A . . 111.2 ?
    N3 C15 H15B . . 111.2 ?
    C14 C15 H15B . . 111.2 ?
    H15A C15 H15B . . 109.1 ?
    C21 C16 C17 . . 119.8(7) ?
    C21 C16 C13 . . 120.2(6) ?
    C17 C16 C13 . . 119.8(6) ?
    C16 C17 C18 . . 119.6(7) ?
    C16 C17 H17A . . 120.2 ?
    C18 C17 H17A . . 120.2 ?
    C17 C18 C19 . . 120.7(6) ?
    C17 C18 H18A . . 119.6 ?
    C19 C18 H18A . . 119.6 ?
    C18 C19 C20 . . 118.3(7) ?
    C18 C19 C22 . . 122.0(6) ?
    C20 C19 C22 . . 119.7(6) ?
    C21 C20 C19 . . 121.0(7) ?
    C21 C20 H20A . . 119.5 ?
    C19 C20 H20A . . 119.5 ?
    C20 C21 C16 . . 120.5(7) ?
    C20 C21 H21A . . 119.7 ?
    C16 C21 H21A . . 119.7 ?
    N4 C22 O4 . . 117.7(6) ?
    N4 C22 C19 . . 128.2(6) ?
    O4 C22 C19 . . 114.1(6) ?
    O4 C23 C24 . . 103.1(6) ?
    O4 C23 H23A . . 111.1 ?
    C24 C23 H23A . . 111.1 ?
    O4 C23 H23B . . 111.1 ?
    C24 C23 H23B . . 111.1 ?
    H23A C23 H23B . . 109.1 ?
    N4 C24 C23 . . 104.6(5) ?
    N4 C24 H24A . . 110.8 ?
    C23 C24 H24A . . 110.8 ?
    N4 C24 H24B . . 110.8 ?
    C23 C24 H24B . . 110.8 ?
    H24A C24 H24B . . 108.9 ?
    O5 C25 H25A . . 109.5 ?
    O5 C25 H25B . . 109.5 ?
    H25A C25 H25B . . 109.5 ?
    O5 C25 H25C . . 109.5 ?
    H25A C25 H25C . . 109.5 ?
    H25B C25 H25C . . 109.5 ?
    O6 C26 H26A . . 109.5 ?
    O6 C26 H26B . . 109.5 ?
    H26A C26 H26B . . 109.5 ?
    O6 C26 H26C . . 109.5 ?
    H26A C26 H26C . . 109.5 ?
    H26B C26 H26C . . 109.5 ?
    C1 N1 C3 . . 106.5(6) ?
    C1 N1 Cu1 . . 135.1(5) ?
    C3 N1 Cu1 . . 118.0(4) ?
    C10 N2 C12 . . 106.7(6) ?
    C10 N2 Cu2 . . 129.7(5) ?
    C12 N2 Cu2 . . 123.5(4) ?
    C13 N3 C15 . . 107.7(6) ?
    C13 N3 Cu1 . . 129.0(5) ?
    C15 N3 Cu1 . . 122.8(5) ?
    C22 N4 C24 . . 106.7(6) ?
    C22 N4 Cu2 . . 135.8(5) ?
    C24 N4 Cu2 . . 116.9(4) ?
    C1 O1 C2 . . 105.4(5) ?
    C10 O2 C11 . . 106.7(5) ?
    C13 O3 C14 . . 106.7(5) ?
    C22 O4 C23 . . 107.7(5) ?
    C25 O5 Cu1 . . 124.6(4) ?
    C25 O5 Cu2 . 3_665 125.2(5) ?
    Cu1 O5 Cu2 . 3_665 100.81(19) ?
    C26 O6 Cu2 . 3_665 124.5(4) ?
    C26 O6 Cu1 . . 124.4(4) ?
    Cu2 O6 Cu1 3_665 . 100.7(2) ?
    O10 Cl1 O7 . . 120.9(5) ?
    O10 Cl1 O8 . . 115.8(5) ?
    O7 Cl1 O8 . . 111.1(4) ?
    O10 Cl1 O9 . . 100.7(6) ?
    O7 Cl1 O9 . . 100.0(6) ?
    O8 Cl1 O9 . . 104.7(5) ?
    O11 Cl2 O14 . . 109.5(7) ?
    O11 Cl2 O13 . . 111.1(6) ?
    O14 Cl2 O13 . . 111.4(5) ?
    O11 Cl2 O12 . . 106.2(7) ?
    O14 Cl2 O12 . . 108.3(6) ?
    O13 Cl2 O12 . . 110.2(6) ?
    O5 Cu1 O6 . . 76.15(18) ?
    O5 Cu1 N1 . . 173.9(2) ?
    O6 Cu1 N1 . . 98.4(2) ?
    O5 Cu1 N3 . . 95.2(2) ?
    O6 Cu1 N3 . . 171.1(2) ?
    N1 Cu1 N3 . . 90.1(2) ?
    O5 Cu1 Cu2 . 3_665 39.79(13) ?
    O6 Cu1 Cu2 . 3_665 39.52(13) ?
    N1 Cu1 Cu2 . 3_665 135.87(17) ?
    N3 Cu1 Cu2 . 3_665 132.83(17) ?
    O6 Cu2 O5 3_665 3_665 76.02(18) ?
    O6 Cu2 N2 3_665 . 169.4(2) ?
    O5 Cu2 N2 3_665 . 93.5(2) ?
    O6 Cu2 N4 3_665 . 98.1(2) ?
    O5 Cu2 N4 3_665 . 173.4(2) ?
    N2 Cu2 N4 . . 92.3(2) ?
    O6 Cu2 Cu1 3_665 3_665 39.77(12) ?
    O5 Cu2 Cu1 3_665 3_665 39.40(13) ?
    N2 Cu2 Cu1 . 3_665 130.64(16) ?
    N4 Cu2 Cu1 . 3_665 135.84(16) ?
loop_
    _geom_hbond_atom_site_label_D
    _geom_hbond_atom_site_label_H
    _geom_hbond_atom_site_label_A
    _geom_hbond_site_symmetry_A
    _geom_hbond_distance_DH
    _geom_hbond_distance_HA
    _geom_hbond_distance_DA
    _geom_hbond_angle_DHA
    C2 H2A O13 4_576 0.97 2.55 3.281(11) 132
    C3 H3B O11 4_576 0.97 2.42 3.228(11) 141
    C8 H8A O5 3_665 0.93 2.60 3.476(8) 157
    C9 H9A O6 . 0.93 2.57 3.465(8) 161
    C12 H12A O13 1_545 0.97 2.54 3.450(12) 157
    C24 H24A O2 1_655 0.97 2.54 3.270(9) 132
    C26 H26B O9 . 0.96 2.36 3.240(14) 152
data_global
_journal_date_recd_electronic     2011-06-29
_journal_date_accepted     2011-07-06
_journal_name_full     'Acta Crystallographica, Section E'
_journal_year     2011
_journal_volume     67
_journal_issue      8
_journal_page_first     m1080
_journal_page_last     m1081
_journal_paper_category     QM
_journal_coeditor_code     XU5263
_publ_contact_author_name     'Suen, Maw-Cherng'
_publ_contact_author_address
;
Department of Material and Fiber,
Nanya Institute of Technology,
Chung-Li 32091,
Taiwan
Republic of China
;
_publ_contact_author_email     'sun@nanya.edu.tw'
_publ_contact_author_fax     ?
_publ_contact_author_phone     ?
_publ_section_title
;\
Tetrakis[\m-1,4-bis(4,5-dihydro-1,3-oxazol-2-yl)benzene-\k^2^<i>N</i>:\
<i>N</i>']tetrakis(\m-methanolato-\k^2^<i>O</i>:<i>O</i>)bis(\m-perchlorato-\
\k^2^<i>O</i>:<i>O</i>')tetracopper(II) bis(perchlorate)
;
loop_
    _publ_author_name
    _publ_author_address
    'Chun-Wei Yeh'
;
Department of Chemistry,
Chung-Yuan Christian University,
Chung-Li 32023,
Taiwan
;
    'Fu-Chang Huang'
;
Department of Civil and Environmental Engineering,
Nanya Institute of Technology,
Chung-Li 32091,
Taiwan
;
    'Ay Jong'
;
Department of Chemical and Material Engineering,
Nanya Institute of Technology,
Chung-Li 32091,
Taiwan
;
    'Maw-Cherng Suen'
;
Department of Material and Fiber,
Nanya Institute of Technology,
Chung-Li 32091,
Taiwan
;
