# Supplementary material for: Tetra­kis[μ-1,4-bis­(4,5-dihydro-1,3-oxazol-2-yl)benzene-κ2 N:N′]tetra­kis­(μ-methano­lato-κ2 O:O)bis­(μ-perchlorato-κ2 O:O′)tetra­copper(II) bis­(perchlorate)
Source: Acta Crystallogr Sect E Struct Rep Online. 2011 Jul 13;67(Pt 8):m1080–1. doi: 10.1107/S160053681102705X (PMC3212156; doi:10.1107/S160053681102705X)
Supplement: Supplementary file 2 [file e-67-m1080-Isup2.hkl]

# 
# h,k,l, Fc-squared, Fo-squared, sigma(Fo-squared) and status flag 
# 
data_I
_shelx_title ' cuclo14m in P2(1)/n' 
_shelx_refln_list_code          4 
_shelx_F_calc_maximum      403.65 
_exptl_crystal_F_000      1672.00 
_reflns_d_resolution_high  0.8102 
 
loop_ 
 _symmetry_equiv_pos_as_xyz 
 'x, y, z' 
 '-x+1/2, y+1/2, -z+1/2' 
 '-x, -y, -z' 
 'x-1/2, -y-1/2, z-1/2' 
 
_cell_length_a     8.3508 
_cell_length_b    16.9820 
_cell_length_c    22.3365 
_cell_angle_alpha  90.000 
_cell_angle_beta   93.936 
_cell_angle_gamma  90.000 
 
_shelx_F_squared_multiplier     1.000 
 
loop_ 
 _refln_index_h 
 _refln_index_k 
 _refln_index_l 
 _refln_F_squared_calc 
 _refln_F_squared_meas 
 _refln_F_squared_sigma 
 _refln_observed_status 
   2   0   0     6137.47     5617.38    606.77 o 
   4   0   0    10934.58     8732.52    594.07 o 
   6   0   0       31.66      183.80     73.66 o 
   8   0   0     1496.39     2133.53    289.79 o 
  10   0   0       12.80     -169.74    169.74 o 
   1   1   0     7536.43     6945.46    125.67 o 
   2   1   0    60323.69    70790.89   1017.61 o 
   3   1   0       84.53      130.14     31.92 o 
   4   1   0      331.52      208.53     36.92 o 
   5   1   0     3950.97     3755.82     88.42 o 
   6   1   0      291.57      351.33     64.00 o 
   7   1   0      262.94      224.50     90.69 o 
   8   1   0      185.25       13.36    110.92 o 
   9   1   0      218.20      132.66    131.35 o 
  10   1   0      600.60      739.86    179.30 o 
   0   2   0     5149.80     5375.56    112.54 o 
   1   2   0     9718.77     9600.96    819.18 o 
   2   2   0    12466.11    14477.89    157.63 o 
   3   2   0    50698.66    52653.27    398.22 o 
   4   2   0     1076.85     1209.44     77.29 o 
   5   2   0     4825.01     4808.46    149.14 o 
   6   2   0       47.97       37.09     68.15 o 
   7   2   0       30.74      -88.00     88.00 o 
   8   2   0      635.36      369.29    239.61 o 
   9   2   0      167.09      190.06    138.06 o 
  10   2   0      384.05      279.38    270.09 o 
   1   3   0    14084.68    12473.31    412.45 o 
   2   3   0     2229.66     2504.28     62.00 o 
   3   3   0     4535.69     4140.49    104.00 o 
   4   3   0       81.92       97.49     48.72 o 
   5   3   0      428.99      564.49     67.89 o 
   6   3   0     8578.55     8626.54    161.90 o 
   7   3   0        0.34      -42.44     90.98 o 
   8   3   0     1392.04     1354.32    177.38 o 
   9   3   0       37.11     -125.95    125.95 o 
  10   3   0       11.77      -91.28    133.52 o 
   0   4   0      382.86      533.62    102.22 o 
   1   4   0    33916.96    32038.83   1146.95 o 
   2   4   0     7898.14     8275.13    358.03 o 
   3   4   0      262.36      281.23     82.70 o 
   4   4   0     2136.03     2284.93     80.52 o 
   5   4   0     5771.20     5331.09    117.16 o 
   6   4   0     2457.26     2386.79    127.40 o 
   7   4   0     4298.04     4570.58    155.94 o 
   8   4   0      200.34      245.59    107.45 o 
   9   4   0      293.62      259.13    209.60 o 
  10   4   0       60.46       87.59    145.81 o 
   1   5   0       20.72      267.74     61.15 o 
   2   5   0     5574.57     5983.89    227.75 o 
   3   5   0    11145.37    11091.70    260.71 o 
   4   5   0      312.80      324.38     50.28 o 
   5   5   0     1004.03     1024.90    105.86 o 
   6   5   0       21.83      -36.49     87.10 o 
   7   5   0        4.93      -23.86     88.26 o 
   8   5   0      280.90      404.26    151.43 o 
   9   5   0      718.40      976.66    173.96 o 
   0   6   0    10109.56    10324.14    177.17 o 
   1   6   0      632.57      839.59     74.42 o 
   2   6   0       24.73       31.06     45.39 o 
   3   6   0     3533.99     3154.56    137.20 o 
   4   6   0    13583.24    12920.51    359.92 o 
   5   6   0     3877.44     3734.45    144.13 o 
   6   6   0       32.02       19.04     88.47 o 
   7   6   0     1158.13     1788.52    138.73 o 
   8   6   0      891.78     1020.81    131.11 o 
   9   6   0      505.30      136.42    137.79 o 
   1   7   0     9143.80     8042.65    138.61 o 
   2   7   0       18.80       22.81     56.80 o 
   3   7   0     8540.10     8147.44    301.91 o 
   4   7   0     3043.47     3450.67    135.73 o 
   5   7   0     2093.96     2163.47    131.61 o 
   6   7   0      410.18      519.79    103.05 o 
   7   7   0      201.76      272.82     96.50 o 
   8   7   0        1.58      -49.27    115.71 o 
   9   7   0      232.41      -34.39    103.55 o 
   0   8   0     7614.52     6669.54    686.01 o 
   1   8   0      415.50      387.95     57.89 o 
   2   8   0     4098.94     4297.45    193.77 o 
   3   8   0     6917.88     6702.36    127.80 o 
   4   8   0     1538.80     1694.24    153.06 o 
   5   8   0     1599.89     1829.69    135.66 o 
   6   8   0        3.02      -62.49     93.33 o 
   7   8   0      459.27      317.02    130.85 o 
   8   8   0      409.18      295.71    138.73 o 
   9   8   0      275.39      115.88    149.33 o 
   1   9   0     1375.66     1115.02     75.81 o 
   2   9   0    13242.94    13780.72    163.32 o 
   3   9   0      543.71      483.53     84.60 o 
   4   9   0     2641.46     2627.30    157.71 o 
   5   9   0      268.24      212.32    101.72 o 
   6   9   0       97.04      138.86    101.61 o 
   7   9   0      149.32       77.77     96.31 o 
   8   9   0       12.55      -57.95    100.70 o 
   9   9   0        4.15      -32.49    104.34 o 
   0  10   0     3088.56     3128.81    145.83 o 
   1  10   0     2237.28     1798.46     87.93 o 
   2  10   0     4687.99     4350.40    110.98 o 
   3  10   0     3492.79     3015.04    126.74 o 
   4  10   0       62.36       15.12    119.09 o 
   5  10   0     1237.45     1342.12    133.58 o 
   6  10   0       20.35      -26.45     97.90 o 
   7  10   0     2040.66     2477.32    160.16 o 
   8  10   0        3.70     -101.40    101.40 o 
   9  10   0       43.30       16.45    138.33 o 
   1  11   0     1209.77     1503.38     92.57 o 
   2  11   0     1099.33      917.39     83.43 o 
   3  11   0     3432.66     3429.46    211.20 o 
   4  11   0      151.78      151.15    126.99 o 
   5  11   0      606.12      590.44    139.99 o 
   6  11   0     1684.09     1963.89    326.90 o 
   7  11   0      148.47      -24.83    107.79 o 
   8  11   0     1118.98     1281.76    157.22 o 
   0  12   0     1707.27     2078.54    150.95 o 
   1  12   0       36.97       57.81     74.58 o 
   2  12   0      636.53      648.18     81.73 o 
   3  12   0      539.43      487.21    131.51 o 
   4  12   0     2211.84     2620.45    195.43 o 
   5  12   0      815.41      643.70    200.22 o 
   6  12   0      939.06     1174.96    173.65 o 
   7  12   0      149.77        0.76    108.89 o 
   8  12   0      583.11      348.53    118.92 o 
   1  13   0      300.69      335.00     83.43 o 
   2  13   0        1.11      -43.40     72.71 o 
   3  13   0       27.96     -121.38    121.38 o 
   4  13   0       77.70      116.19    129.27 o 
   5  13   0     2042.21     2396.57    191.47 o 
   6  13   0     1750.12     1816.15    200.90 o 
   7  13   0        7.46      -36.98    134.99 o 
   8  13   0      205.91       68.56    120.63 o 
   0  14   0     8605.09     8862.30    254.34 o 
   1  14   0      378.16      522.03     93.41 o 
   2  14   0      109.87      204.37     81.07 o 
   3  14   0       11.52     -116.56    125.08 o 
   4  14   0       45.53     -117.31    117.31 o 
   5  14   0       30.71      -53.81    208.20 o 
   6  14   0       39.89       45.58    139.53 o 
   7  14   0      758.74      756.75    174.43 o 
   1  15   0     1076.32      988.82    102.82 o 
   2  15   0     3001.72     3095.76    157.97 o 
   3  15   0       61.84     -131.32    163.18 o 
   4  15   0       18.06     -117.76    117.76 o 
   5  15   0       72.83     -127.52    136.81 o 
   6  15   0        4.27     -135.10    135.10 o 
   7  15   0       17.72     -204.44    204.44 o 
   0  16   0     1202.73     1211.12    161.77 o 
   1  16   0      619.85      658.72     98.11 o 
   2  16   0       20.45       48.72    132.70 o 
   3  16   0      939.32      918.49    165.60 o 
   4  16   0        0.63     -215.92    220.39 o 
   5  16   0        1.31     -126.84    126.84 o 
   6  16   0        1.88       30.87    147.77 o 
   1  17   0     2864.50     2975.64    144.97 o 
   2  17   0       18.12     -130.84    130.84 o 
   3  17   0      197.36      327.47    162.69 o 
   4  17   0       58.31      116.72    157.55 o 
   5  17   0        0.82     -145.33    145.33 o 
   6  17   0       16.94       14.07    225.08 o 
   0  18   0       27.68      -84.83    116.53 o 
   1  18   0      117.57       40.03    122.39 o 
   2  18   0      439.97      329.88    145.09 o 
   3  18   0      123.16       91.44    144.43 o 
   4  18   0      188.36        6.39    154.31 o 
   5  18   0      523.43      531.38    181.04 o 
   1  19   0      111.54      -79.60    135.16 o 
   2  19   0      103.82     -169.74    169.74 o 
   3  19   0      524.92      635.07    181.83 o 
   4  19   0      128.77      153.70    260.71 o 
   0  20   0      493.50      327.33    151.83 o 
   1  20   0      154.78      -27.64    139.19 o 
   2  20   0      328.96      431.87    178.82 o 
   3  20   0       26.61      -26.02    373.72 o 
  -9   0   1      814.83      876.86    226.95 o 
  -7   0   1     1036.69     1513.94    301.51 o 
  -5   0   1     3334.55     3193.88    143.83 o 
  -3   0   1      557.87      449.49     82.29 o 
  -1   0   1      977.54     2165.42     58.14 o 
   1   0   1   162933.94   177835.20   1472.37 o 
   3   0   1      415.38      785.76     59.23 o 
   5   0   1     1647.40     1381.16    138.32 o 
   7   0   1       21.14      237.27    166.93 o 
   9   0   1       15.06     -143.49    158.49 o 
 -10   1   1       85.10      -88.94    137.53 o 
  -9   1   1      853.90     1265.97    189.18 o 
  -8   1   1      150.25      -72.13    115.11 o 
  -7   1   1      765.10      797.84    109.14 o 
  -6   1   1        2.63       23.90     58.57 o 
  -5   1   1     5709.39     5535.25     85.68 o 
  -4   1   1       55.55        3.51     33.66 o 
  -3   1   1     1810.47     1769.20     67.32 o 
  -2   1   1    41329.57    43500.55    381.31 o 
  -1   1   1    13802.83    17867.27    215.70 o 
   0   1   1     1166.11       -0.47      9.95 o 
   1   1   1      546.77     1468.53     39.38 o 
   2   1   1     7981.38     8472.56    353.31 o 
   3   1   1     4549.63     3547.48    127.14 o 
   4   1   1      903.17     1096.86     50.71 o 
   5   1   1       80.22       27.52     40.07 o 
   6   1   1      792.55      870.48     74.01 o 
   7   1   1     1409.20     1729.66    173.74 o 
   8   1   1      156.21       34.94    116.25 o 
   9   1   1      169.17      257.90    135.28 o 
  10   1   1      266.84      113.14    138.46 o 
 -10   2   1      480.16      219.66    154.36 o 
  -9   2   1      967.72      966.39    170.75 o 
  -8   2   1      208.40       93.25    123.32 o 
  -7   2   1      891.97      580.62    110.92 o 
  -6   2   1        2.41       25.24     58.67 o 
  -5   2   1      288.45      309.90     57.66 o 
  -4   2   1      127.39      135.82     51.26 o 
  -3   2   1       29.41        9.79     41.11 o 
  -2   2   1    22921.14    23961.00    743.20 o 
  -1   2   1     3621.84     4813.40    277.59 o 
   0   2   1     4216.82     3739.47    429.52 o 
   1   2   1     5424.32     5479.60     97.53 o 
   2   2   1    16578.74    16223.19    275.33 o 
   3   2   1     1542.70     1192.57     68.32 o 
   4   2   1      118.76       51.04     37.47 o 
   5   2   1    13211.40    12331.59    196.58 o 
   6   2   1        1.44       31.93     69.00 o 
   7   2   1      398.55      239.95     94.86 o 
   8   2   1       16.31     -108.83    108.83 o 
   9   2   1      332.51      -17.78    127.91 o 
  10   2   1      122.78     -107.05    141.38 o 
 -10   3   1       98.28     -122.29    122.29 o 
  -9   3   1      110.43      112.59    170.68 o 
  -8   3   1      424.38      691.56    121.55 o 
  -7   3   1     1146.35      975.32    120.71 o 
  -6   3   1        9.56       -6.25     70.46 o 
  -5   3   1     2824.04     3127.39    164.33 o 
  -4   3   1      228.09      261.83     53.23 o 
  -3   3   1      310.13      333.57     47.61 o 
  -2   3   1     9607.22    10300.97    168.74 o 
  -1   3   1     1583.91     2466.09     53.64 o 
   0   3   1     6670.55     6119.68    293.07 o 
   1   3   1     4634.87     2752.76     57.95 o 
   2   3   1     7761.05     7785.47    147.27 o 
   3   3   1     1984.09     1685.53     63.18 o 
   4   3   1     1206.04     1083.79    110.32 o 
   5   3   1        0.46       -8.76     54.25 o 
   6   3   1      565.21      608.84     87.17 o 
   7   3   1     3890.51     3948.37    160.61 o 
   8   3   1        0.13     -196.00    196.00 o 
   9   3   1     1561.76     1727.46    206.03 o 
  10   3   1      111.31      122.00    149.40 o 
 -10   4   1      121.80      -82.41    131.10 o 
  -9   4   1      345.63      317.44    139.40 o 
  -8   4   1       95.53      101.24    104.59 o 
  -7   4   1       73.57       78.18     81.22 o 
  -6   4   1     7175.75     6971.02    154.51 o 
  -5   4   1        8.73      -29.15     56.78 o 
  -4   4   1    12357.58    10065.41    277.22 o 
  -3   4   1     4578.38     4221.27    103.82 o 
  -2   4   1      997.14     1395.58     66.87 o 
  -1   4   1      213.98      174.59     48.30 o 
   0   4   1    24159.06    22799.37    541.59 o 
   1   4   1     2118.01     2073.45     75.24 o 
   2   4   1    16702.84    15623.71    179.90 o 
   3   4   1      509.64      318.81     42.09 o 
   4   4   1     1300.45     1239.56     91.63 o 
   5   4   1     2008.89     2045.35    114.03 o 
   6   4   1     5612.90     5055.02    156.54 o 
   7   4   1     1934.54     1848.61    112.90 o 
   8   4   1     2599.90     3083.13    162.34 o 
   9   4   1      610.22      474.02    148.20 o 
  10   4   1      125.00       50.24    316.98 o 
  -9   5   1       68.95      -49.77    135.92 o 
  -8   5   1     1733.36     2146.71    144.24 o 
  -7   5   1      652.15      663.68     91.16 o 
  -6   5   1      384.90      360.46    157.97 o 
  -5   5   1      287.53      273.26     87.98 o 
  -4   5   1     2572.82     2373.63     83.88 o 
  -3   5   1    14163.37    14055.70    277.92 o 
  -2   5   1    16924.23    17865.70    440.62 o 
  -1   5   1       17.28       45.89     52.95 o 
   0   5   1     2047.08     2329.44    138.80 o 
   1   5   1     1749.42     2473.76     86.07 o 
   2   5   1     2369.36     2388.57     73.66 o 
   3   5   1      924.89     1089.06    118.91 o 
   4   5   1     3926.24     4100.40    168.72 o 
   5   5   1      101.82      124.31     81.11 o 
   6   5   1     4154.77     4311.54    207.25 o 
   7   5   1      725.84      772.55     93.78 o 
   8   5   1       16.41       -5.90     91.94 o 
   9   5   1      194.02       93.36    129.47 o 
  -9   6   1        2.31      -99.38     99.38 o 
  -8   6   1      588.40      671.72    151.47 o 
  -7   6   1     2555.64     2729.46    143.65 o 
  -6   6   1     2510.66     2735.36    136.09 o 
  -5   6   1      773.14     1026.56    110.34 o 
  -4   6   1     7107.22     7515.53    171.42 o 
  -3   6   1    14055.15    13227.35    143.94 o 
  -2   6   1     5211.56     4604.75    205.37 o 
  -1   6   1       27.27        6.51     53.10 o 
   0   6   1     2889.90     3456.62     90.83 o 
   1   6   1    20042.65    18489.87    168.01 o 
   2   6   1      704.52     1028.96     63.40 o 
   3   6   1     1069.41     1076.54     80.27 o 
   4   6   1     1101.25     1460.37    106.93 o 
   5   6   1     6254.81     5589.87    174.52 o 
   6   6   1       11.68      -43.16     82.88 o 
   7   6   1       32.48      105.15     92.07 o 
   8   6   1     1114.55     1321.41    137.32 o 
   9   6   1      197.51      208.76    143.76 o 
  -9   7   1      213.37       66.14    107.72 o 
  -8   7   1       62.29       44.39    101.76 o 
  -7   7   1      214.78      279.01    103.55 o 
  -6   7   1       61.59        7.40     94.72 o 
  -5   7   1     4137.21     3788.01    151.21 o 
  -4   7   1      101.99       57.02     74.93 o 
  -3   7   1      407.43      465.36     59.44 o 
  -2   7   1     3327.35     2707.99    309.58 o 
  -1   7   1      304.56      343.84     63.65 o 
   0   7   1     5538.85     5920.96    106.09 o 
   1   7   1      568.49      604.97     54.67 o 
   2   7   1    11915.87    10620.79    200.34 o 
   3   7   1     2372.93     2587.24     90.81 o 
   4   7   1     5098.34     4189.68    146.89 o 
   5   7   1      132.36      215.85     89.69 o 
   6   7   1      179.16      184.17     95.90 o 
   7   7   1      330.46      300.76    100.77 o 
   8   7   1      250.35      313.51    107.03 o 
   9   7   1      112.45       41.50    129.76 o 
  -9   8   1       46.92      -21.22    109.17 o 
  -8   8   1      514.04      553.93    144.07 o 
  -7   8   1      641.67      741.33    120.07 o 
  -6   8   1      111.73       -7.06     94.68 o 
  -5   8   1       10.21      -20.59     92.45 o 
  -4   8   1      193.37      167.36     88.67 o 
  -3   8   1      826.93      807.16    100.65 o 
  -2   8   1    20129.05    17467.59    375.15 o 
  -1   8   1      162.22      238.59     67.96 o 
   0   8   1      741.02      601.62     62.00 o 
   1   8   1     4916.96     4316.61    101.79 o 
   2   8   1     1520.96     1641.73     73.20 o 
   3   8   1     2214.50     2309.03     94.52 o 
   4   8   1     3677.23     3466.72    142.46 o 
   5   8   1      568.71      709.90    112.51 o 
   6   8   1      295.22      223.80     99.66 o 
   7   8   1      217.00      205.21    102.80 o 
   8   8   1        3.86       46.89    125.96 o 
   9   8   1        3.31      -89.49    104.51 o 
  -9   9   1      462.99      306.61    118.06 o 
  -8   9   1        1.30      -97.21     97.21 o 
  -7   9   1      277.44      108.90    101.08 o 
  -6   9   1        1.71      -90.41     90.41 o 
  -5   9   1      193.31      140.52    100.56 o 
  -4   9   1        2.46       69.71     94.64 o 
  -3   9   1     1285.06     1179.36     99.95 o 
  -2   9   1        5.26        0.20     69.36 o 
  -1   9   1     5790.21     5568.26    115.16 o 
   0   9   1      732.76      879.90     72.40 o 
   1   9   1      917.62     1045.00    105.93 o 
   2   9   1     1767.71     1463.73     77.68 o 
   3   9   1     7378.78     7065.66    168.26 o 
   4   9   1      592.66      711.83    106.17 o 
   5   9   1     2047.49     2189.78    174.84 o 
   6   9   1        1.34        6.59     89.34 o 
   7   9   1      219.23      176.74    107.42 o 
   8   9   1       10.63     -118.19    118.19 o 
   9   9   1      110.96       29.89    112.84 o 
  -9  10   1      109.09       -2.22    147.81 o 
  -8  10   1       90.30       12.24    107.17 o 
  -7  10   1       64.90       52.45    106.56 o 
  -6  10   1      523.43      553.37    119.00 o 
  -5  10   1      519.36      361.31    109.73 o 
  -4  10   1     5002.00     4859.18    389.19 o 
  -3  10   1      553.54      699.27     94.57 o 
  -2  10   1      295.75      399.87     89.15 o 
  -1  10   1      597.05      780.03     82.30 o 
   0  10   1     1666.87     1615.79     86.19 o 
   1  10   1    10137.73     9506.70    272.35 o 
   2  10   1     3281.21     2716.13     97.55 o 
   3  10   1     5960.04     5531.57    206.33 o 
   4  10   1      603.57      829.40    147.52 o 
   5  10   1        1.07      -92.60     92.60 o 
   6  10   1       71.35      -87.22     93.31 o 
   7  10   1      146.36       67.62    105.02 o 
   8  10   1     1055.60     1358.36    145.30 o 
  -8  11   1      108.81      139.28    112.32 o 
  -7  11   1     1185.07     1132.43    141.60 o 
  -6  11   1     1400.23     1216.38    140.08 o 
  -5  11   1      477.36      370.14    129.36 o 
  -4  11   1      668.21      700.38    141.54 o 
  -3  11   1      734.99     1062.77    258.37 o 
  -2  11   1     5491.03     5295.55    129.25 o 
  -1  11   1     1204.89     1231.29     89.90 o 
   0  11   1      283.33      417.52     73.82 o 
   1  11   1       45.16       76.48     65.52 o 
   2  11   1      933.37     1055.15     86.81 o 
   3  11   1      168.28      103.76     85.71 o 
   4  11   1     1613.33     1694.05    269.15 o 
   5  11   1      337.80      241.31    110.32 o 
   6  11   1      276.57      285.63    110.63 o 
   7  11   1     1538.36     1671.29    156.39 o 
   8  11   1       10.54     -108.68    111.30 o 
  -8  12   1        0.57      -41.34    106.21 o 
  -7  12   1      871.93      852.61    139.16 o 
  -6  12   1      600.45      518.14    153.15 o 
  -5  12   1       23.34       81.06    178.65 o 
  -4  12   1      473.94      443.18    130.85 o 
  -3  12   1     4320.37     3834.35    141.21 o 
  -2  12   1      520.74      467.13     78.57 o 
  -1  12   1     1524.21     1704.69    135.23 o 
   0  12   1      725.88      704.92     88.29 o 
   1  12   1     1286.12     1515.68    102.07 o 
   2  12   1       24.33      -64.14     64.14 o 
   3  12   1        8.08      -59.73    119.51 o 
   4  12   1      126.50       50.72    118.50 o 
   5  12   1     2917.12     3018.33    236.80 o 
   6  12   1      172.68      128.56    110.06 o 
   7  12   1      394.53      237.01    113.30 o 
   8  12   1       49.93      146.12    115.16 o 
  -8  13   1      373.84      165.66    123.11 o 
  -7  13   1       68.36      229.30    147.55 o 
  -6  13   1       52.82      143.56    203.51 o 
  -5  13   1     1871.54     1845.28    183.86 o 
  -4  13   1     1895.04     2205.85    234.45 o 
  -3  13   1     2362.18     2357.25    187.81 o 
  -2  13   1      158.06       88.68     73.97 o 
  -1  13   1       83.63       12.97     71.59 o 
   0  13   1      650.71      761.07     89.54 o 
   1  13   1       15.04        7.11     71.65 o 
   2  13   1     1320.43     1620.56    109.23 o 
   3  13   1      235.78      240.33    136.14 o 
   4  13   1     1843.55     1797.45    273.84 o 
   5  13   1      176.41        7.84    135.26 o 
   6  13   1     1236.22     1529.88    189.74 o 
   7  13   1     1460.07     1384.47    266.81 o 
   8  13   1      119.96     -107.88    107.88 o 
  -7  14   1       28.59      -45.94    153.33 o 
  -6  14   1     1390.31     1235.19    198.73 o 
  -5  14   1       31.05      -29.98    131.32 o 
  -4  14   1        9.91       32.31    152.40 o 
  -3  14   1      666.22      538.32    147.93 o 
  -2  14   1      233.54      191.96     80.26 o 
  -1  14   1      807.16      922.40    101.79 o 
   0  14   1        2.78      -37.09     77.81 o 
   1  14   1     8504.91     8416.39    176.72 o 
   2  14   1        0.88       -7.92     75.28 o 
   3  14   1        6.28      -29.23    118.38 o 
   4  14   1      946.15      960.02    157.56 o 
   5  14   1       66.59       45.17    120.49 o 
   6  14   1      984.00      946.91    175.06 o 
   7  14   1        0.50     -133.95    133.95 o 
  -7  15   1        0.94      -15.70    150.17 o 
  -6  15   1       89.84      -60.96    149.21 o 
  -5  15   1      205.49      194.21    149.77 o 
  -4  15   1      629.19      806.68    171.39 o 
  -3  15   1       59.55     -123.64    123.64 o 
  -2  15   1      222.78       95.71     81.35 o 
  -1  15   1     5356.07     5692.25    157.56 o 
   0  15   1     3520.86     3169.51    128.13 o 
   1  15   1        0.70      -28.98     75.02 o 
   2  15   1       18.86       40.36     97.86 o 
   3  15   1     3594.25     3556.19    257.43 o 
   4  15   1     1277.36     1247.75    181.38 o 
   5  15   1      199.44        6.40    149.17 o 
   6  15   1      138.99      -63.08    136.70 o 
   7  15   1       68.17     -140.89    140.89 o 
  -6  16   1       13.30     -112.93    150.57 o 
  -5  16   1       48.95     -127.65    127.65 o 
  -4  16   1        3.93     -133.20    133.20 o 
  -3  16   1        2.04     -132.48    132.48 o 
  -2  16   1     1902.38     2039.32    198.61 o 
  -1  16   1       16.49       47.08     81.54 o 
   0  16   1     2812.85     2962.30    134.87 o 
   1  16   1      885.00      816.09    101.44 o 
   2  16   1       53.34      -10.88    159.90 o 
   3  16   1      164.36      -16.19    209.13 o 
   4  16   1      936.16      930.80    165.39 o 
   5  16   1        0.42     -117.60    117.60 o 
   6  16   1      202.53      137.29    161.30 o 
  -6  17   1      312.05     -194.13    212.88 o 
  -5  17   1      630.06      354.58    160.46 o 
  -4  17   1      328.00      168.75    145.11 o 
  -3  17   1      203.01      193.16    159.28 o 
  -2  17   1      123.01       -6.68    195.07 o 
  -1  17   1        4.18      -83.17     83.17 o 
   0  17   1     4597.09     4654.67    155.28 o 
   1  17   1       81.19       47.14     84.71 o 
   2  17   1     1385.73     1785.04    201.90 o 
   3  17   1      228.81      256.85    157.57 o 
   4  17   1        3.42     -136.94    136.94 o 
   5  17   1       20.79       36.25    153.42 o 
  -5  18   1        3.14     -150.29    150.29 o 
  -4  18   1      518.87      394.47    171.70 o 
  -3  18   1       12.42      -62.83    342.77 o 
  -2  18   1      240.21      120.88    150.13 o 
  -1  18   1        0.21      -26.32     87.52 o 
   0  18   1        0.61      -41.19     84.03 o 
   1  18   1      377.65      380.16    123.19 o 
   2  18   1        0.08      100.27    130.27 o 
   3  18   1      475.18      369.07    154.60 o 
   4  18   1       44.37      164.02    165.64 o 
   5  18   1      298.32      129.65    262.12 o 
  -4  19   1       29.15      -13.00    152.53 o 
  -3  19   1      136.38      -18.87    155.99 o 
  -2  19   1      874.65      871.93    350.27 o 
  -1  19   1      464.77      264.21    240.08 o 
   0  19   1       22.50      -41.46     88.46 o 
   1  19   1       19.15     -110.12    110.12 o 
   2  19   1      161.24       55.62    150.95 o 
   3  19   1      125.37      239.12    298.69 o 
   4  19   1      469.15      418.19    210.07 o 
  -3  20   1      138.67      196.95    150.47 o 
  -2  20   1      150.49      107.95    149.51 o 
  -1  20   1      147.32       99.86    153.37 o 
   0  20   1       59.69      -45.10    122.88 o 
   1  20   1        4.64      -74.72    128.51 o 
   2  20   1        6.85       83.09    165.52 o 
   3  20   1      250.44      650.84    291.66 o 
 -10   0   2     2270.38     2547.11    312.29 o 
  -8   0   2      728.17     1027.85    240.08 o 
  -6   0   2      175.32      146.26    103.42 o 
  -4   0   2      160.67      292.27     56.84 o 
  -2   0   2    32831.34    38569.65   1117.63 o 
   0   0   2     5558.65     3716.56     75.96 o 
   2   0   2    11907.97    14253.96    995.96 o 
   4   0   2     4080.03     3325.04    121.69 o 
   6   0   2      421.32      452.78     80.95 o 
   8   0   2       17.13       25.32    142.55 o 
  10   0   2       46.74      143.49    219.45 o 
 -10   1   2      169.38     -134.19    134.19 o 
  -9   1   2       74.03       54.55    128.58 o 
  -8   1   2      288.92      284.83    135.10 o 
  -7   1   2      702.86      750.30    115.16 o 
  -6   1   2     1814.86     1836.31     86.76 o 
  -5   1   2     4612.84     4676.87    104.29 o 
  -4   1   2     1563.76     1463.67     54.39 o 
  -3   1   2      173.71      184.37     32.68 o 
  -2   1   2     1546.30     1413.04     46.02 o 
  -1   1   2    11932.03    12681.23    430.46 o 
   0   1   2    17594.38    15630.43    109.00 o 
   1   1   2        8.97       15.19     26.13 o 
   2   1   2      158.99      230.77     43.19 o 
   3   1   2     2451.36     2282.77     59.01 o 
   4   1   2      107.40        8.93     33.99 o 
   5   1   2      616.44      505.35     49.01 o 
   6   1   2     2029.29     2170.33    116.41 o 
   7   1   2      999.19     1128.56    324.48 o 
   8   1   2      615.61      576.66    142.55 o 
   9   1   2       10.96     -102.06    120.97 o 
  10   1   2      119.69      -11.09    139.49 o 
 -10   2   2        5.47        1.47    149.29 o 
  -9   2   2      640.39      816.63    163.34 o 
  -8   2   2       24.76     -105.07    105.07 o 
  -7   2   2     1757.49     1769.35    134.11 o 
  -6   2   2     2391.62     2346.03     95.32 o 
  -5   2   2     1067.63     1175.71     72.71 o 
  -4   2   2       22.53       25.76     49.60 o 
  -3   2   2        3.62      -36.20     41.29 o 
  -2   2   2    50727.71    46775.70   1162.42 o 
  -1   2   2    19257.73    21626.84    569.25 o 
   0   2   2    52133.46    46461.91   1359.83 o 
   1   2   2    25541.95    26727.91    241.02 o 
   2   2   2     1851.34     1710.38     54.69 o 
   3   2   2     4652.69     4016.11     76.03 o 
   4   2   2      544.10      520.86     61.75 o 
   5   2   2      353.13      331.76     46.19 o 
   6   2   2     6670.43     6506.11    351.54 o 
   7   2   2      290.78        0.69    112.35 o 
   8   2   2      227.91       32.02    121.30 o 
   9   2   2       17.21     -112.82    112.82 o 
  10   2   2        3.43     -138.21    138.21 o 
 -10   3   2       62.90       -0.75    239.14 o 
  -9   3   2      417.13      123.27    133.95 o 
  -8   3   2      161.54      -17.15     98.32 o 
  -7   3   2      967.26     1444.98    139.08 o 
  -6   3   2      313.59      238.49     64.14 o 
  -5   3   2      688.83      725.72     72.96 o 
  -4   3   2    14376.71    14127.69    432.62 o 
  -3   3   2     2642.86     2957.26     79.86 o 
  -2   3   2     7289.83     7600.40    197.22 o 
  -1   3   2      568.67      984.52    160.21 o 
   0   3   2    11505.70    11674.61    149.17 o 
   1   3   2     5364.15     7449.06    119.52 o 
   2   3   2     6489.11     5693.50    232.76 o 
   3   3   2     1048.81      990.88     72.82 o 
   4   3   2      347.59      424.59     59.62 o 
   5   3   2      865.42      818.56     97.78 o 
   6   3   2     1140.10     1082.58     94.32 o 
   7   3   2      595.55      637.59    122.43 o 
   8   3   2      395.44      512.36    143.53 o 
   9   3   2       71.18      194.24    136.41 o 
  10   3   2      751.18      791.52    178.08 o 
 -10   4   2        2.09     -126.03    126.03 o 
  -9   4   2      146.10      107.80    131.46 o 
  -8   4   2      519.53      681.54    124.48 o 
  -7   4   2     1316.70     1611.03    116.01 o 
  -6   4   2     1097.96     1149.02    101.13 o 
  -5   4   2     6148.44     5379.83    121.48 o 
  -4   4   2     3113.57     3492.68    103.55 o 
  -3   4   2    34381.14    32229.75    612.70 o 
  -2   4   2     4186.72     3689.09     74.28 o 
  -1   4   2      564.13      462.07     55.85 o 
   0   4   2     7228.77     8012.17    286.50 o 
   1   4   2    14835.64    16083.03    301.32 o 
   2   4   2      274.99      256.85     53.06 o 
   3   4   2     2273.82     1974.73     67.20 o 
   4   4   2     3131.58     2575.08     95.58 o 
   5   4   2       85.20       48.36     69.61 o 
   6   4   2     2150.86     2056.68    145.77 o 
   7   4   2     1370.13      964.69    116.59 o 
   8   4   2       41.63     -121.95    174.43 o 
   9   4   2     1260.42     1879.46    299.16 o 
  10   4   2       90.31      -84.46    135.93 o 
 -10   5   2        6.35     -127.14    133.64 o 
  -9   5   2       21.52       -9.52    125.33 o 
  -8   5   2      325.21      291.50    107.98 o 
  -7   5   2     1792.60     2078.11    111.91 o 
  -6   5   2      145.89      143.87     92.75 o 
  -5   5   2     4430.36     4169.90    115.59 o 
  -4   5   2       49.33       73.85     49.64 o 
  -3   5   2     2688.48     2761.13    110.48 o 
  -2   5   2        3.77       14.91     41.12 o 
  -1   5   2    13436.65    14038.72    347.17 o 
   0   5   2     4102.12     3919.33     94.21 o 
   1   5   2     3030.31     3684.10    101.29 o 
   2   5   2     1209.91     1224.81     63.09 o 
   3   5   2     2497.29     2868.76     80.46 o 
   4   5   2      186.82      201.15     48.11 o 
   5   5   2     1825.62     1774.53    114.39 o 
   6   5   2     1898.82     2029.22    133.46 o 
   7   5   2     2637.02     2863.44    122.48 o 
   8   5   2       74.26      -60.85     89.62 o 
   9   5   2       20.82       50.11    130.52 o 
  -9   6   2      363.67      150.37    114.27 o 
  -8   6   2        1.44      -35.51     93.51 o 
  -7   6   2     1212.90     1219.43    122.30 o 
  -6   6   2     2625.05     2575.97    138.51 o 
  -5   6   2     3851.06     4148.35    289.00 o 
  -4   6   2      760.08      762.38     95.45 o 
  -3   6   2     4657.38     4667.66     90.10 o 
  -2   6   2     9682.58     9308.17    363.54 o 
  -1   6   2     3318.64     2917.75     96.63 o 
   0   6   2      360.92      453.83     63.96 o 
   1   6   2     2564.25     2236.43     69.06 o 
   2   6   2     2541.35     1943.16    129.27 o 
   3   6   2     2987.05     3155.00     89.98 o 
   4   6   2      127.76      131.48     52.75 o 
   5   6   2     1474.70     1759.37    128.64 o 
   6   6   2      156.73      110.96     90.70 o 
   7   6   2       28.19       58.43    103.52 o 
   8   6   2      545.90      465.54    115.68 o 
   9   6   2      241.26      165.06    140.91 o 
  -9   7   2      448.33      338.40    116.64 o 
  -8   7   2      221.82      294.70    110.02 o 
  -7   7   2      223.03      317.01    100.88 o 
  -6   7   2      421.30      575.87    107.30 o 
  -5   7   2      512.96      423.36    104.88 o 
  -4   7   2     1839.16     2068.66    122.64 o 
  -3   7   2      463.16      650.67     61.02 o 
  -2   7   2       63.54       77.75     57.07 o 
  -1   7   2      103.58       76.80     56.23 o 
   0   7   2     1457.35     1297.63     79.32 o 
   1   7   2      209.45      636.80     76.61 o 
   2   7   2       12.25      -25.28     56.54 o 
   3   7   2    22197.21    22514.85    232.69 o 
   4   7   2       29.18       20.13     79.61 o 
   5   7   2     1826.29     1886.79    132.28 o 
   6   7   2       66.05      170.25     94.61 o 
   7   7   2       70.34       90.99    125.55 o 
   8   7   2      113.25      117.62     98.49 o 
   9   7   2       43.89       50.33    187.56 o 
  -9   8   2      288.16      156.02    120.23 o 
  -8   8   2      547.22      371.73    153.28 o 
  -7   8   2     1040.41     1075.74    127.45 o 
  -6   8   2      387.36      408.13    111.43 o 
  -5   8   2     1742.02     2035.26    141.09 o 
  -4   8   2        2.40       12.67     86.70 o 
  -3   8   2      145.03      174.98     68.03 o 
  -2   8   2     1365.61     1232.91     91.18 o 
  -1   8   2     1882.58     1537.66     94.25 o 
   0   8   2     2698.79     3214.74     92.97 o 
   1   8   2     4586.60     4087.19     97.97 o 
   2   8   2    13168.12    12108.58    292.92 o 
   3   8   2      667.87      939.14     80.96 o 
   4   8   2     1591.37     1675.65    124.99 o 
   5   8   2     2989.21     2727.57    143.75 o 
   6   8   2      176.12      103.88     96.97 o 
   7   8   2      313.07      182.98     99.97 o 
   8   8   2       51.55       72.18     99.20 o 
   9   8   2       33.47      -26.19    103.14 o 
  -9   9   2       53.27     -106.73    106.73 o 
  -8   9   2     1342.30     1434.68    157.87 o 
  -7   9   2     1349.99     1564.68    142.75 o 
  -6   9   2      126.72      232.27    102.94 o 
  -5   9   2      731.92      906.00    126.78 o 
  -4   9   2      125.02      176.29     94.56 o 
  -3   9   2       43.55       84.65     69.70 o 
  -2   9   2     1882.00     2108.75    108.89 o 
  -1   9   2     2387.27     2806.05    115.74 o 
   0   9   2     2732.47     2205.50     87.81 o 
   1   9   2      134.88      180.27     55.30 o 
   2   9   2     4245.22     3562.34     95.12 o 
   3   9   2      870.03      938.54     72.62 o 
   4   9   2     4924.13     4767.93    187.87 o 
   5   9   2      530.45      501.04    111.48 o 
   6   9   2     1146.64     1232.59    130.82 o 
   7   9   2      342.19      441.29    115.06 o 
   8   9   2       23.65      -39.68     99.98 o 
   9   9   2      124.21       47.63    113.84 o 
  -9  10   2       65.08       50.98    145.67 o 
  -8  10   2       18.29      -60.93    102.50 o 
  -7  10   2      810.31      864.53    132.37 o 
  -6  10   2      179.42       21.25    104.63 o 
  -5  10   2     1866.89     2072.56    154.91 o 
  -4  10   2      118.92      196.55    114.56 o 
  -3  10   2     6052.05     6121.74    158.55 o 
  -2  10   2       15.59      -17.58     74.53 o 
  -1  10   2      123.31      120.09     59.47 o 
   0  10   2      897.39      977.92     79.57 o 
   1  10   2     2860.90     2882.00    101.64 o 
   2  10   2    11532.97    11679.93    233.47 o 
   3  10   2     2753.14     2263.15     90.58 o 
   4  10   2     3540.64     3042.29    179.78 o 
   5  10   2      487.71      600.10    114.70 o 
   6  10   2      219.78      216.74    105.15 o 
   7  10   2      201.62      110.04    138.01 o 
   8  10   2        9.90      -58.10    100.71 o 
  -8  11   2       33.69      -15.37    135.19 o 
  -7  11   2      990.12     1317.09    144.27 o 
  -6  11   2      477.07      470.93    119.33 o 
  -5  11   2      150.39       75.87    142.08 o 
  -4  11   2     2833.98     2708.34    181.38 o 
  -3  11   2     1875.75     2132.67    281.34 o 
  -2  11   2     3172.17     3257.59    138.57 o 
  -1  11   2     1760.69     1802.77     97.53 o 
   0  11   2     1388.63     1470.09     92.00 o 
   1  11   2     1748.28     1779.81     95.39 o 
   2  11   2        0.66       61.65     64.53 o 
   3  11   2      405.77      477.93     95.97 o 
   4  11   2      382.77      376.07    139.90 o 
   5  11   2       82.18      -82.21    103.49 o 
   6  11   2        5.75      -19.86     97.06 o 
   7  11   2      117.15        7.22    109.04 o 
   8  11   2      696.37      771.83    137.22 o 
  -8  12   2      304.63      218.15    121.87 o 
  -7  12   2        0.08     -101.01    101.01 o 
  -6  12   2     1749.79     2015.91    204.24 o 
  -5  12   2       26.55      -63.20    122.25 o 
  -4  12   2        7.62      -16.30    130.06 o 
  -3  12   2     1240.13     1382.71    177.43 o 
  -2  12   2     2277.51     2194.38    106.33 o 
  -1  12   2      419.56      611.92     83.78 o 
   0  12   2     2054.99     2120.62    104.28 o 
   1  12   2        7.87      -26.42     66.14 o 
   2  12   2      359.23      374.62     78.36 o 
   3  12   2       91.07      121.08    124.55 o 
   4  12   2       25.52      -50.68    121.97 o 
   5  12   2       23.75     -108.57    118.03 o 
   6  12   2     2040.65     2318.34    163.59 o 
   7  12   2      146.61       -8.24    104.98 o 
   8  12   2      160.55       45.89    116.22 o 
  -8  13   2       40.05     -136.22    136.22 o 
  -7  13   2      124.71      101.72    135.55 o 
  -6  13   2      140.67      120.68    135.66 o 
  -5  13   2      554.94      484.68    154.30 o 
  -4  13   2     3206.02     2985.32    199.22 o 
  -3  13   2        4.75      -80.04     80.04 o 
  -2  13   2     1224.06     1226.32     99.93 o 
  -1  13   2     2233.01     2274.22    129.68 o 
   0  13   2     1493.25     1523.87    105.81 o 
   1  13   2      282.29      199.74     78.55 o 
   2  13   2       65.31      143.41     77.54 o 
   3  13   2     1504.78     1407.23    169.20 o 
   4  13   2       64.54      173.08    126.14 o 
   5  13   2      251.96      132.39    138.31 o 
   6  13   2     1124.18      940.79    164.59 o 
   7  13   2      387.86      456.45    160.45 o 
  -7  14   2       48.79       35.18    142.24 o 
  -6  14   2       24.25     -137.91    137.91 o 
  -5  14   2      830.48      773.20    168.88 o 
  -4  14   2       25.60     -120.75    120.75 o 
  -3  14   2     1887.23     2133.00    190.40 o 
  -2  14   2      186.96      109.98     80.84 o 
  -1  14   2      486.44      606.82     93.99 o 
   0  14   2      540.02      472.83     91.35 o 
   1  14   2      100.64       35.10     79.38 o 
   2  14   2     3020.88     2913.76    157.38 o 
   3  14   2      153.65      122.38    133.11 o 
   4  14   2      744.76      744.44    154.73 o 
   5  14   2     1120.66     1450.39    198.82 o 
   6  14   2      132.63      -48.43    259.31 o 
   7  14   2      492.46      483.63    228.36 o 
  -7  15   2        7.59      -28.85    144.89 o 
  -6  15   2      270.10      156.79    156.17 o 
  -5  15   2      614.91      314.14    169.20 o 
  -4  15   2       37.45       46.18    129.89 o 
  -3  15   2      390.33      372.33    232.58 o 
  -2  15   2        3.08      -29.61     78.14 o 
  -1  15   2     2785.79     2355.62    118.24 o 
   0  15   2     2963.34     2851.95    124.92 o 
   1  15   2      384.92      378.88     90.22 o 
   2  15   2       37.90      -17.34    102.11 o 
   3  15   2      564.10      587.56    144.23 o 
   4  15   2      232.48      290.13    147.55 o 
   5  15   2      662.53      715.64    175.73 o 
   6  15   2      237.64      191.14    145.82 o 
   7  15   2      250.70       11.45    155.42 o 
  -6  16   2       10.89     -146.33    146.33 o 
  -5  16   2      143.05       54.95    155.48 o 
  -4  16   2      119.22      100.82    142.34 o 
  -3  16   2      555.27      335.01    228.36 o 
  -2  16   2      603.28      567.40    108.12 o 
  -1  16   2      944.80     1096.64    110.90 o 
   0  16   2      333.41      272.51     95.65 o 
   1  16   2     1040.86     1133.85    111.55 o 
   2  16   2       12.25     -112.21    112.21 o 
   3  16   2      197.78      121.73    150.05 o 
   4  16   2      468.09      431.67    153.50 o 
   5  16   2      244.45      320.77    350.74 o 
   6  16   2       41.52      112.28    262.12 o 
  -6  17   2        1.68     -177.25    221.32 o 
  -5  17   2       13.78      -64.52    150.84 o 
  -4  17   2      432.39      314.75    174.25 o 
  -3  17   2      564.93      448.36    242.43 o 
  -2  17   2      223.02      122.21    141.33 o 
  -1  17   2       71.57      114.56    127.78 o 
   0  17   2      213.59       52.61     85.01 o 
   1  17   2      793.17     1212.94    219.14 o 
   2  17   2       10.46       -9.38    121.54 o 
   3  17   2     1537.68     1640.02    197.41 o 
   4  17   2      131.84       90.67    146.95 o 
   5  17   2        4.36       12.84    157.43 o 
  -5  18   2      172.14        8.61    173.66 o 
  -4  18   2        1.08      -77.22    161.07 o 
  -3  18   2      752.45      502.07    172.56 o 
  -2  18   2      107.57       -5.70    139.69 o 
  -1  18   2       67.06       34.38     86.41 o 
   0  18   2       33.68       51.77     92.36 o 
   1  18   2      247.21      217.62    115.06 o 
   2  18   2      346.16      219.52    149.09 o 
   3  18   2       98.84      -54.07    211.01 o 
   4  18   2      297.51      169.25    155.29 o 
   5  18   2       76.60      268.27    172.44 o 
  -4  19   2       40.83       24.49    162.44 o 
  -3  19   2      316.33      258.36    161.68 o 
  -2  19   2       36.52       -7.26    143.25 o 
  -1  19   2     1315.80     1738.09    204.53 o 
   0  19   2      761.16      779.63    114.39 o 
   1  19   2        0.81      -98.35     98.35 o 
   2  19   2       69.41      191.14    144.36 o 
   3  19   2      195.69      165.65    156.12 o 
   4  19   2       47.72     -237.74    285.56 o 
  -3  20   2      602.74      844.03    278.53 o 
  -2  20   2       19.98      -17.34    159.43 o 
  -1  20   2        1.75     -100.72    141.73 o 
   0  20   2       51.09       31.31    113.22 o 
   1  20   2       17.78      -67.49    186.63 o 
   2  20   2      196.88       99.06    189.44 o 
  -9   0   3     3846.84     3572.14    305.73 o 
  -7   0   3      178.75      213.63    120.34 o 
  -5   0   3      284.74      294.35     66.43 o 
  -3   0   3     1873.92     1960.98     72.77 o 
  -1   0   3    11119.42    12978.43    175.37 o 
   1   0   3      188.90      340.43     47.83 o 
   3   0   3    62443.79    57678.18   1788.11 o 
   5   0   3     8930.72     8426.74    148.33 o 
   7   0   3     1330.83     2062.26    266.34 o 
   9   0   3       39.45     -140.67    140.67 o 
 -10   1   3      276.86      302.17    160.44 o 
  -9   1   3        0.84     -129.06    129.06 o 
  -8   1   3      206.97       99.42    123.19 o 
  -7   1   3      715.27      984.94     99.79 o 
  -6   1   3      250.19      270.57     64.59 o 
  -5   1   3     1685.64     1565.12     62.23 o 
  -4   1   3     2347.83     2703.34     62.92 o 
  -3   1   3      814.70      624.51     39.74 o 
  -2   1   3      429.66      657.25     38.45 o 
  -1   1   3     1632.91     2170.95     88.15 o 
   0   1   3    33407.57    33596.50    235.08 o 
   1   1   3    46701.02    41357.90   1891.11 o 
   2   1   3     5392.82     5716.44    194.79 o 
   3   1   3    12536.64    10549.01    296.99 o 
   4   1   3    10957.38    10207.35    119.14 o 
   5   1   3      309.33      242.23     47.05 o 
   6   1   3     1505.32     1620.34     99.29 o 
   7   1   3     5072.37     5412.27    234.26 o 
   8   1   3      818.40      830.65    148.52 o 
   9   1   3       64.22     -113.48    113.48 o 
  10   1   3      152.14       43.72    138.33 o 
 -10   2   3      122.28      -17.25    149.35 o 
  -9   2   3      218.93      142.42    144.88 o 
  -8   2   3       39.14      -22.49    127.33 o 
  -7   2   3       11.37      -87.08     87.08 o 
  -6   2   3     3160.13     2805.80     98.09 o 
  -5   2   3     4494.53     4268.67     99.85 o 
  -4   2   3      428.65      564.54     60.41 o 
  -3   2   3      194.90      208.44     46.68 o 
  -2   2   3    11266.39    10125.11    135.56 o 
  -1   2   3    27699.07    25563.35    963.67 o 
   0   2   3    14849.85    16175.29    374.05 o 
   1   2   3    27827.39    23174.19   4613.58 o 
   2   2   3    17314.63    18136.12    433.02 o 
   3   2   3     7323.00     6896.44    102.88 o 
   4   2   3     1387.44     1367.49     91.23 o 
   5   2   3     1012.61     1085.75     59.61 o 
   6   2   3     7434.27     7477.75    151.12 o 
   7   2   3     1319.91     1759.34    179.72 o 
   8   2   3      412.44      211.00    141.14 o 
   9   2   3       11.85     -110.82    110.82 o 
  10   2   3       65.83       27.60    141.80 o 
 -10   3   3       35.16      -49.64    141.49 o 
  -9   3   3       27.48       -8.93    131.51 o 
  -8   3   3      430.43      387.79    133.84 o 
  -7   3   3      453.66      744.97    121.63 o 
  -6   3   3     1185.23     1314.96     87.47 o 
  -5   3   3      348.25      515.04     68.99 o 
  -4   3   3      653.15      822.63     69.41 o 
  -3   3   3    27448.84    26997.08    666.79 o 
  -2   3   3     1622.66     1704.78     53.72 o 
  -1   3   3     1593.14     1551.63    109.08 o 
   0   3   3       33.06       73.25     48.07 o 
   1   3   3    13611.23    11241.31    147.19 o 
   2   3   3     2266.51     2005.47     83.73 o 
   3   3   3      450.95      568.93     57.44 o 
   4   3   3     2324.34     2180.55     91.41 o 
   5   3   3      577.75      752.73     70.52 o 
   6   3   3     4956.26     4211.06    127.15 o 
   7   3   3     1669.53     1321.21    125.26 o 
   8   3   3      549.56      590.88    148.86 o 
   9   3   3      560.74      810.49    164.71 o 
  10   3   3       14.70      -14.07    137.86 o 
 -10   4   3       46.62       18.31    135.16 o 
  -9   4   3       81.06      -80.27    128.63 o 
  -8   4   3      174.58      118.37    101.99 o 
  -7   4   3      106.56       85.47     94.43 o 
  -6   4   3      525.12      476.93     82.76 o 
  -5   4   3     6694.88     6095.68    128.87 o 
  -4   4   3    19122.88    19038.82    221.99 o 
  -3   4   3     4429.94     4561.87     96.25 o 
  -2   4   3    17246.61    18237.13    365.75 o 
  -1   4   3     7276.50     7538.78    113.91 o 
   0   4   3       22.88       20.18     57.59 o 
   1   4   3     6533.90     6177.84    333.23 o 
   2   4   3       14.51       23.63     40.27 o 
   3   4   3       11.53      -21.50     34.11 o 
   4   4   3     7221.20     6946.61    131.36 o 
   5   4   3      264.97      276.89     82.25 o 
   6   4   3       99.09       41.93     71.98 o 
   7   4   3      615.24      870.80     96.61 o 
   8   4   3      152.88      -11.65    102.26 o 
   9   4   3      142.78        3.85    122.62 o 
  -9   5   3       18.27      -91.76     99.10 o 
  -8   5   3      328.78       82.96    103.40 o 
  -7   5   3      546.14      764.27     95.80 o 
  -6   5   3     5823.93     5887.68    173.40 o 
  -5   5   3     2230.96     2355.94    104.16 o 
  -4   5   3     2880.03     2934.74     94.41 o 
  -3   5   3      888.05     1110.43     90.87 o 
  -2   5   3       73.87      140.00     42.14 o 
  -1   5   3    13090.57    14605.71    667.30 o 
   0   5   3    15845.91    15516.64    323.50 o 
   1   5   3    14226.09    12168.74    582.85 o 
   2   5   3     9027.75     8253.63    274.11 o 
   3   5   3       28.84        8.86     43.44 o 
   4   5   3      154.97       81.18     49.78 o 
   5   5   3     1734.19     1654.69    117.65 o 
   6   5   3      859.96      755.35    108.67 o 
   7   5   3       13.54      -41.02     72.48 o 
   8   5   3     2064.40     2000.34    309.95 o 
   9   5   3        7.30       -5.12    127.24 o 
  -9   6   3     1027.76      962.19    140.62 o 
  -8   6   3       53.93      131.24    104.02 o 
  -7   6   3      297.97      317.59    103.55 o 
  -6   6   3     2329.34     2343.83    130.28 o 
  -5   6   3     3296.16     3077.15    107.37 o 
  -4   6   3      788.07      786.75     92.76 o 
  -3   6   3     1856.86     1809.36    132.65 o 
  -2   6   3     4233.03     5116.55    129.76 o 
  -1   6   3     5767.47     6108.45    273.76 o 
   0   6   3     2890.78     3324.86     99.66 o 
   1   6   3      140.72       39.09     49.42 o 
   2   6   3     4786.09     4712.52    145.78 o 
   3   6   3     1394.14     1402.87     76.78 o 
   4   6   3     1087.01     1236.65    141.59 o 
   5   6   3      583.14      649.83     99.82 o 
   6   6   3       40.62       21.99     87.12 o 
   7   6   3      199.52       12.77     86.77 o 
   8   6   3      415.46      233.62    104.02 o 
   9   6   3      205.04      283.23    187.09 o 
  -9   7   3       13.94      -20.68    104.85 o 
  -8   7   3     2303.27     2129.70    159.38 o 
  -7   7   3     1696.35     1955.01    140.82 o 
  -6   7   3      350.35      585.17    143.02 o 
  -5   7   3        3.08      -86.16     86.16 o 
  -4   7   3      100.76       23.11     81.24 o 
  -3   7   3     1776.45     1686.65     92.05 o 
  -2   7   3     2384.54     2122.44     95.45 o 
  -1   7   3      596.70      635.03     72.63 o 
   0   7   3     1031.21     1275.43     77.78 o 
   1   7   3        0.69        3.26     42.35 o 
   2   7   3      772.70     1177.41     83.56 o 
   3   7   3      395.40      437.11     66.05 o 
   4   7   3    24295.80    23206.64    344.96 o 
   5   7   3        5.54      -71.28     82.75 o 
   6   7   3      703.71      668.47    106.27 o 
   7   7   3       67.52       66.66     94.80 o 
   8   7   3       36.47       33.00     93.08 o 
   9   7   3      156.28      130.77    124.54 o 
  -9   8   3      569.63      399.73    127.32 o 
  -8   8   3        7.38     -182.47    206.32 o 
  -7   8   3      672.37      760.48    139.24 o 
  -6   8   3     1589.22     1841.51    140.06 o 
  -5   8   3      902.83      987.27    118.33 o 
  -4   8   3     1120.13     1206.95    118.89 o 
  -3   8   3       16.06      -18.86     72.92 o 
  -2   8   3      332.28      519.50     77.37 o 
  -1   8   3     2572.69     2946.32    110.95 o 
   0   8   3       71.46      100.57     61.39 o 
   1   8   3      378.57      384.85     57.56 o 
   2   8   3    10819.20    11785.12    397.27 o 
   3   8   3    13647.53    11832.11    323.56 o 
   4   8   3      277.10      345.05     92.90 o 
   5   8   3     1064.92     1148.02    117.51 o 
   6   8   3     1306.60     1657.34    139.84 o 
   7   8   3      128.05       97.75     98.30 o 
   8   8   3       82.23      -95.34     95.34 o 
   9   8   3       10.96     -127.28    127.28 o 
  -9   9   3       94.36      -21.96    104.39 o 
  -8   9   3       75.22       -6.39    129.27 o 
  -7   9   3     3130.04     3134.03    163.11 o 
  -6   9   3     1041.77     1103.05    128.16 o 
  -5   9   3      957.18     1163.89    160.71 o 
  -4   9   3      512.03      589.22    132.31 o 
  -3   9   3      697.16      937.23     91.68 o 
  -2   9   3      179.11      363.97     79.54 o 
  -1   9   3       41.97       97.70     70.36 o 
   0   9   3     3546.05     3495.37    101.79 o 
   1   9   3    12799.75    12479.15    255.83 o 
   2   9   3      901.60      879.24     70.52 o 
   3   9   3     7976.00     7138.23    401.74 o 
   4   9   3      430.73      438.21    102.20 o 
   5   9   3     1070.11     1243.17    123.68 o 
   6   9   3      282.01      130.69     97.96 o 
   7   9   3      685.34      647.95    120.82 o 
   8   9   3      317.53      296.11    117.06 o 
   9   9   3        0.48      -16.59    103.50 o 
  -9  10   3      629.08      715.10    138.76 o 
  -8  10   3      811.91      811.66    132.81 o 
  -7  10   3      316.25      221.81    112.08 o 
  -6  10   3      495.44      461.65    113.87 o 
  -5  10   3      761.94      767.67    119.54 o 
  -4  10   3     2881.50     2348.88    172.91 o 
  -3  10   3      499.38      635.31     93.16 o 
  -2  10   3     7543.26     7724.56    197.67 o 
  -1  10   3     1093.40     1688.19    148.79 o 
   0  10   3      146.28      335.50     68.64 o 
   1  10   3      153.73      217.74     66.04 o 
   2  10   3     2333.45     2032.51     91.78 o 
   3  10   3     4758.09     4837.91    212.14 o 
   4  10   3      774.29      852.93    123.74 o 
   5  10   3     3886.45     3943.80    168.29 o 
   6  10   3       54.73      -46.34     97.30 o 
   7  10   3      225.37      365.88    111.96 o 
   8  10   3      266.82      137.07    123.97 o 
  -8  11   3      374.65      188.81    115.26 o 
  -7  11   3       38.88     -107.17    107.17 o 
  -6  11   3     1851.66     2071.11    161.79 o 
  -5  11   3      732.36      902.74    164.08 o 
  -4  11   3     1221.28     1405.82    173.27 o 
  -3  11   3     5903.88     5680.62    221.38 o 
  -2  11   3        6.68      -27.59     79.89 o 
  -1  11   3     1468.64     1646.26    125.01 o 
   0  11   3     2059.53     1924.82     99.60 o 
   1  11   3     2571.28     2245.35    100.70 o 
   2  11   3      170.13      122.86     65.71 o 
   3  11   3        7.44      -25.73     84.09 o 
   4  11   3     2696.06     2618.24    189.67 o 
   5  11   3      196.95      293.31    107.30 o 
   6  11   3        0.15      -61.00    107.21 o 
   7  11   3        3.21      -56.03    102.48 o 
   8  11   3      347.02      553.64    129.39 o 
  -8  12   3       17.66     -104.54    104.54 o 
  -7  12   3      222.73      101.81    110.72 o 
  -6  12   3       55.52      -79.14    122.19 o 
  -5  12   3     4381.58     4199.59    220.15 o 
  -4  12   3        0.56     -125.05    125.05 o 
  -3  12   3       34.02      138.56    125.47 o 
  -2  12   3        9.88      -33.10     89.93 o 
  -1  12   3     1880.78     1899.43    131.13 o 
   0  12   3      127.99       58.67     84.74 o 
   1  12   3     3405.52     3348.99    119.62 o 
   2  12   3      162.82      105.96     72.27 o 
   3  12   3      203.05        0.14    122.85 o 
   4  12   3      728.62      689.02    156.73 o 
   5  12   3      142.99      140.13    138.80 o 
   6  12   3      102.59       91.91    153.85 o 
   7  12   3      981.93     1284.59    145.99 o 
   8  12   3       20.20      -38.12    111.87 o 
  -8  13   3       70.01       68.28    146.55 o 
  -7  13   3      253.61       51.17    136.45 o 
  -6  13   3      260.61      309.83    146.19 o 
  -5  13   3      294.49      331.21    152.09 o 
  -4  13   3     2740.60     2291.19    186.95 o 
  -3  13   3     9227.52     8143.59    267.04 o 
  -2  13   3       74.03       62.33     77.43 o 
  -1  13   3      611.24      620.01     91.49 o 
   0  13   3     1858.99     1949.03    114.53 o 
   1  13   3      113.96      -72.48     72.48 o 
   2  13   3      175.67      164.34    107.35 o 
   3  13   3      152.38      100.28    123.57 o 
   4  13   3       82.96       31.22    117.50 o 
   5  13   3       52.10      -76.64    156.15 o 
   6  13   3        7.23      115.76    135.55 o 
   7  13   3      239.92      108.87    164.59 o 
  -7  14   3      240.64       40.90    190.38 o 
  -6  14   3        7.32     -132.96    132.96 o 
  -5  14   3        0.30     -121.29    121.29 o 
  -4  14   3      736.22      727.79    159.40 o 
  -3  14   3      813.24      899.56    111.66 o 
  -2  14   3     6475.69     6407.32    160.11 o 
  -1  14   3      421.34      571.10     94.57 o 
   0  14   3      684.07      798.07     99.81 o 
   1  14   3       71.06       54.34     79.22 o 
   2  14   3      854.74      771.68    120.05 o 
   3  14   3     1760.73     2377.84    248.52 o 
   4  14   3      198.19      254.64    141.52 o 
   5  14   3     1118.24      957.75    163.13 o 
   6  14   3      325.05      186.23    146.46 o 
   7  14   3       15.75      149.59    130.13 o 
  -7  15   3      575.28      467.48    173.64 o 
  -6  15   3      169.22        8.50    147.01 o 
  -5  15   3      315.86      353.53    155.23 o 
  -4  15   3      485.28      538.83    187.56 o 
  -3  15   3      273.60      383.90    138.58 o 
  -2  15   3      331.23      438.68    100.38 o 
  -1  15   3        4.91       65.20     80.54 o 
   0  15   3     2156.84     2192.05    121.29 o 
   1  15   3     3215.60     3432.00    131.25 o 
   2  15   3      183.29      232.62    106.56 o 
   3  15   3      438.13      279.02    139.93 o 
   4  15   3      725.63      757.54    163.45 o 
   5  15   3      200.73       72.44    128.52 o 
   6  15   3      218.49      427.33    279.94 o 
   7  15   3      162.75     -196.00    196.00 o 
  -6  16   3      654.47      478.46    170.32 o 
  -5  16   3        2.50        3.39    140.46 o 
  -4  16   3       54.15      -21.62    175.84 o 
  -3  16   3      936.78      656.59    155.40 o 
  -2  16   3      401.43      434.16    109.32 o 
  -1  16   3       88.86      -29.78     80.79 o 
   0  16   3      429.44      418.27     90.97 o 
   1  16   3      334.37      463.66    117.92 o 
   2  16   3     2014.59     2245.50    201.97 o 
   3  16   3      609.30      545.94    292.60 o 
   4  16   3       12.04     -133.34    133.34 o 
   5  16   3      103.26      152.42    148.99 o 
   6  16   3      324.50      395.55    190.85 o 
  -5  17   3      196.11      114.78    201.63 o 
  -4  17   3        0.41     -136.89    136.89 o 
  -3  17   3       83.83      -44.08    142.34 o 
  -2  17   3      131.05       80.11    134.69 o 
  -1  17   3      330.11      199.72     93.49 o 
   0  17   3       15.52       40.58     87.63 o 
   1  17   3       59.51     -102.12    102.12 o 
   2  17   3      814.98      928.53    158.89 o 
   3  17   3      156.80      202.29    154.07 o 
   4  17   3     1386.15     1783.98    219.45 o 
   5  17   3        1.15     -188.96    255.09 o 
  -5  18   3      135.70       94.95    160.60 o 
  -4  18   3      156.01        9.92    168.63 o 
  -3  18   3      191.81      136.99    155.48 o 
  -2  18   3     1228.81     1277.60    185.22 o 
  -1  18   3      955.94      911.43    110.56 o 
   0  18   3      433.52      306.87     98.24 o 
   1  18   3       15.15     -102.74    102.74 o 
   2  18   3       14.05     -128.58    128.58 o 
   3  18   3        6.77      -39.61    133.93 o 
   4  18   3       13.76       43.70    149.72 o 
   5  18   3      504.41      502.37    176.81 o 
  -4  19   3     1252.76     1173.60    210.53 o 
  -3  19   3       39.07     -155.49    155.49 o 
  -2  19   3       29.00     -131.44    141.05 o 
  -1  19   3      274.21       64.69    182.59 o 
   0  19   3     1593.11     1831.38    165.67 o 
   1  19   3       55.67      -66.66    108.06 o 
   2  19   3       50.02     -114.64    149.11 o 
   3  19   3       15.12       20.27    150.08 o 
   4  19   3        7.94      127.52    168.61 o 
  -2  20   3      845.25      909.25    183.74 o 
  -1  20   3       33.89      -40.53    188.03 o 
   0  20   3      245.23      160.74    139.17 o 
   1  20   3      552.24      668.48    163.54 o 
   2  20   3      116.29      102.98    149.72 o 
 -10   0   4       11.93     -148.17    172.56 o 
  -8   0   4     1752.67     2250.76    247.58 o 
  -6   0   4     3393.43     3484.15    176.70 o 
  -4   0   4     1831.12     1902.05     81.42 o 
  -2   0   4       25.33      231.10     55.49 o 
   0   0   4    15466.49    11237.85    187.56 o 
   2   0   4      708.49      760.74     72.63 o 
   4   0   4    48825.73    47942.73    433.54 o 
   6   0   4     6721.20     5914.10    292.13 o 
   8   0   4        9.05        0.00    165.99 o 
  10   0   4       12.56      221.32    223.20 o 
 -10   1   4      429.45      338.61    159.14 o 
  -9   1   4      552.99      624.70    154.56 o 
  -8   1   4      513.33      841.57    131.16 o 
  -7   1   4      775.51      751.54    100.74 o 
  -6   1   4     4322.55     4321.60    112.03 o 
  -5   1   4      904.07      968.78     56.54 o 
  -4   1   4      169.56      125.89     37.00 o 
  -3   1   4     9493.63     9942.14    147.49 o 
  -2   1   4    30741.80    30696.53    400.60 o 
  -1   1   4      100.75      150.14     27.80 o 
   0   1   4     1578.07     1486.60    150.99 o 
   1   1   4      195.74      211.66     49.98 o 
   2   1   4    39065.06    37972.34    460.42 o 
   3   1   4     2982.70     3107.42    101.24 o 
   4   1   4     8019.81     7141.17    124.45 o 
   5   1   4    11051.62    10391.35    257.65 o 
   6   1   4     1202.63      976.54     74.79 o 
   7   1   4      898.70      771.75    142.21 o 
   8   1   4      364.49      477.35    126.16 o 
   9   1   4      269.68      116.27    135.24 o 
  10   1   4       13.02      -48.99    141.16 o 
 -10   2   4      484.43      426.42    216.17 o 
  -9   2   4      956.61     1006.16    180.92 o 
  -8   2   4       19.89      -82.56     99.85 o 
  -7   2   4      131.32       40.61     97.34 o 
  -6   2   4      739.14      808.38     78.50 o 
  -5   2   4     2854.79     2472.45     87.38 o 
  -4   2   4    21755.92    19140.79    175.66 o 
  -3   2   4     5174.97     5312.66    109.82 o 
  -2   2   4     4798.11     3530.81     63.34 o 
  -1   2   4     1168.71     1105.72     49.08 o 
   0   2   4     5402.16     7155.75    426.12 o 
   1   2   4    28168.63    25593.90   1261.36 o 
   2   2   4     6865.74     7753.11    260.17 o 
   3   2   4       34.95       60.07     37.78 o 
   4   2   4     6106.70     5966.29    266.53 o 
   5   2   4       11.47      -22.56     47.72 o 
   6   2   4     1010.08      990.70     89.43 o 
   7   2   4     1301.25     1626.36    175.06 o 
   8   2   4      207.55      452.98    167.40 o 
   9   2   4      161.96      -70.77    125.41 o 
  10   2   4      525.18      126.95    154.53 o 
 -10   3   4      106.60       -3.08    132.09 o 
  -9   3   4        2.19     -121.32    121.96 o 
  -8   3   4       10.61       11.15     97.03 o 
  -7   3   4      140.26      195.47     97.92 o 
  -6   3   4     1406.83     1398.13     88.96 o 
  -5   3   4     2521.34     2592.03     89.46 o 
  -4   3   4      869.68     1222.51     76.92 o 
  -3   3   4      427.03      569.40     39.15 o 
  -2   3   4    17146.32    15990.80    278.24 o 
  -1   3   4    59761.09    63254.97    669.93 o 
   0   3   4     8237.95     9094.15    505.01 o 
   1   3   4    39364.63    39292.83    447.04 o 
   2   3   4     2339.95     2717.37    159.17 o 
   3   3   4     1071.42      943.63     58.56 o 
   4   3   4      453.60      502.53     55.67 o 
   5   3   4      150.29      139.92     56.36 o 
   6   3   4      693.83     1075.69     96.20 o 
   7   3   4      520.54      381.82     94.31 o 
   8   3   4      989.69     1128.00    169.18 o 
   9   3   4      190.52      176.76    129.60 o 
 -10   4   4       77.81      -83.23    128.60 o 
  -9   4   4      458.87      479.13    125.26 o 
  -8   4   4      256.23      359.22    114.71 o 
  -7   4   4      526.26      732.82    113.41 o 
  -6   4   4      292.05      335.56     69.46 o 
  -5   4   4      670.42      790.25     81.16 o 
  -4   4   4     7257.88     6841.21    154.45 o 
  -3   4   4    22273.41    21609.30    149.63 o 
  -2   4   4      381.87      895.60     48.94 o 
  -1   4   4    36568.24    36931.52    310.49 o 
   0   4   4     7067.51     8554.06    142.52 o 
   1   4   4     2475.69     3617.68     94.06 o 
   2   4   4      154.79      154.47     39.58 o 
   3   4   4        0.83       11.45     36.58 o 
   4   4   4     1914.39     1801.80     75.96 o 
   5   4   4      215.63      266.10     60.64 o 
   6   4   4       56.93       32.51     69.32 o 
   7   4   4     1218.73     1113.95    103.62 o 
   8   4   4      296.40      456.44    243.36 o 
   9   4   4       17.72       18.91    122.23 o 
  -9   5   4       42.00      -61.49    102.20 o 
  -8   5   4      150.83      -84.59     98.73 o 
  -7   5   4      296.05      179.88     79.74 o 
  -6   5   4       23.89       12.96     89.44 o 
  -5   5   4     9033.66     9488.78    362.49 o 
  -4   5   4     1820.84     1623.56     84.95 o 
  -3   5   4    12588.20    12283.24    117.04 o 
  -2   5   4     1213.24     1078.67    107.25 o 
  -1   5   4       93.42        9.04     49.74 o 
   0   5   4    16382.91    16401.21    497.63 o 
   1   5   4    22374.29    19354.35   1329.35 o 
   2   5   4     9341.55     9093.67    185.72 o 
   3   5   4     8515.16     8070.99    126.29 o 
   4   5   4     8979.50     8293.85    157.67 o 
   5   5   4     1031.00     1208.50    138.51 o 
   6   5   4      524.94      403.65     99.40 o 
   7   5   4      145.04      105.48     75.63 o 
   8   5   4      310.51      452.71    137.50 o 
   9   5   4     1586.64     1915.73    216.84 o 
  -9   6   4      108.15       15.56    106.78 o 
  -8   6   4      912.44      963.44    135.63 o 
  -7   6   4      755.23      829.48    113.47 o 
  -6   6   4       22.49      115.63     93.01 o 
  -5   6   4     1497.25     1654.12     99.51 o 
  -4   6   4     4220.50     3936.01    108.54 o 
  -3   6   4       49.62       28.82     41.75 o 
  -2   6   4     1154.23     1277.77     77.44 o 
  -1   6   4    10803.83    11469.71    159.88 o 
   0   6   4     3486.58     3115.56    181.00 o 
   1   6   4     2365.90     2893.84    125.47 o 
   2   6   4     2569.83     3067.25    230.52 o 
   3   6   4       80.94       76.44     52.42 o 
   4   6   4     4871.11     4974.36    111.19 o 
   5   6   4      203.70      179.47     86.78 o 
   6   6   4      111.00      -24.76     87.31 o 
   7   6   4       30.04      -80.21     85.46 o 
   8   6   4      641.56      529.65    114.46 o 
   9   6   4       90.79       20.22    139.74 o 
  -9   7   4      527.88      705.51    147.28 o 
  -8   7   4       24.52      140.62    102.85 o 
  -7   7   4     3088.73     2546.95    145.67 o 
  -6   7   4      558.07      662.18    113.13 o 
  -5   7   4      993.54     1034.52    121.55 o 
  -4   7   4      270.69      230.76     89.80 o 
  -3   7   4      549.32      473.22     65.22 o 
  -2   7   4    15949.04    15677.33    298.44 o 
  -1   7   4     1297.59     1627.70     90.96 o 
   0   7   4      490.67      477.50     76.32 o 
   1   7   4        9.96       24.14     49.97 o 
   2   7   4        0.16      -52.93     56.78 o 
   3   7   4     1124.41     1401.88     92.97 o 
   4   7   4       55.70       30.60     57.55 o 
   5   7   4     9961.79     9868.69    209.16 o 
   6   7   4       22.05       17.06     95.03 o 
   7   7   4     1201.41      892.40    120.14 o 
   8   7   4      149.52      175.23     97.82 o 
   9   7   4       17.49      -33.37    126.62 o 
  -9   8   4       28.08      -69.34    107.70 o 
  -8   8   4     2056.10     2482.79    255.55 o 
  -7   8   4      231.36      261.59    107.81 o 
  -6   8   4      301.75      294.15    104.78 o 
  -5   8   4     3124.38     3096.56    150.92 o 
  -4   8   4       19.10       84.40     84.68 o 
  -3   8   4      142.66      137.79     63.09 o 
  -2   8   4      385.11      524.01     75.38 o 
  -1   8   4      895.03      787.13     80.97 o 
   0   8   4      415.86      455.13     72.46 o 
   1   8   4    11161.85    10514.72    209.68 o 
   2   8   4     1908.81     1763.90     81.12 o 
   3   8   4    10768.03    10723.13    182.24 o 
   4   8   4     2535.65     2737.92    139.43 o 
   5   8   4     1004.00     1217.02    125.27 o 
   6   8   4       37.38      107.99     93.82 o 
   7   8   4     1047.29     1258.98    129.77 o 
   8   8   4       31.32      -56.59     90.26 o 
   9   8   4        8.84      -79.18    137.15 o 
  -9   9   4       18.09      152.63    112.09 o 
  -8   9   4      122.06       93.02    137.62 o 
  -7   9   4      963.89      704.76    126.36 o 
  -6   9   4     1409.26     1432.96    142.99 o 
  -5   9   4      123.42      192.43    106.58 o 
  -4   9   4     2290.61     2010.39    167.46 o 
  -3   9   4       11.56      100.16     71.52 o 
  -2   9   4      141.49      120.43     72.32 o 
  -1   9   4    11873.11    12583.89    327.08 o 
   0   9   4      168.81      205.76     72.60 o 
   1   9   4      659.12      593.44     69.44 o 
   2   9   4    17955.26    18209.06    388.72 o 
   3   9   4     1212.71     1373.51    110.26 o 
   4   9   4     6898.27     6461.77    317.92 o 
   5   9   4       16.15      -78.34     91.77 o 
   6   9   4       55.15       16.74     97.19 o 
   7   9   4      122.36       -9.99     91.48 o 
   8   9   4      523.28      537.96    123.04 o 
   9   9   4      143.26      149.39    147.12 o 
  -9  10   4       29.53      -37.78    141.67 o 
  -8  10   4     1056.28     1085.77    143.97 o 
  -7  10   4      575.34      620.44    119.83 o 
  -6  10   4      840.63      869.38    125.37 o 
  -5  10   4       36.20      -48.78    120.72 o 
  -4  10   4     1170.54     1381.96    166.91 o 
  -3  10   4     1015.71     1178.59    137.55 o 
  -2  10   4        1.11       58.71     76.65 o 
  -1  10   4     2355.09     2367.21    121.76 o 
   0  10   4      363.94      318.07    117.56 o 
   1  10   4      594.14      620.53     75.26 o 
   2  10   4      162.83      253.47     67.86 o 
   3  10   4     1860.54     1791.68    120.76 o 
   4  10   4     4290.30     4215.87    208.57 o 
   5  10   4      169.65       54.04    102.08 o 
   6  10   4     1561.93     1732.32    151.41 o 
   7  10   4       44.38      -92.03     92.03 o 
   8  10   4       60.83      -99.19    103.77 o 
  -8  11   4       10.10       19.00    108.31 o 
  -7  11   4       21.06       72.08    108.88 o 
  -6  11   4      279.68      145.05    137.38 o 
  -5  11   4      227.89      194.53    137.91 o 
  -4  11   4      515.53      495.62    149.14 o 
  -3  11   4       12.82     -111.99    111.99 o 
  -2  11   4     4707.71     4322.30    150.39 o 
  -1  11   4     1271.60     1627.41    122.28 o 
   0  11   4     3222.06     2915.83    111.80 o 
   1  11   4     2667.10     2398.62    106.69 o 
   2  11   4     1528.40     1662.06     97.55 o 
   3  11   4        0.68       -3.25     89.04 o 
   4  11   4      556.78      713.32    145.85 o 
   5  11   4      238.91      210.47    106.83 o 
   6  11   4        9.12      -80.97     96.25 o 
   7  11   4      111.10      -93.95    100.15 o 
   8  11   4       19.98      -34.86    112.60 o 
  -8  12   4        0.14     -132.66    132.66 o 
  -7  12   4        8.88      -95.84    152.40 o 
  -6  12   4      936.82      962.76    165.11 o 
  -5  12   4      970.15     1149.07    168.43 o 
  -4  12   4     2386.57     2369.84    211.48 o 
  -3  12   4     1974.53     2136.45    185.36 o 
  -2  12   4     1369.84     1380.75    122.03 o 
  -1  12   4     1187.69     1385.17    123.08 o 
   0  12   4     1943.51     1949.09    106.84 o 
   1  12   4      122.68      235.79     79.20 o 
   2  12   4     1097.54     1452.90    132.83 o 
   3  12   4       60.12       28.53    122.57 o 
   4  12   4       44.81       -8.43    115.68 o 
   5  12   4       17.00      -48.67    120.81 o 
   6  12   4      118.11       20.62    106.69 o 
   7  12   4        7.38      -97.11     97.11 o 
   8  12   4      649.25      702.36    142.97 o 
  -8  13   4        5.10      -89.94    147.71 o 
  -7  13   4       76.98     -129.64    129.64 o 
  -6  13   4       14.29     -129.89    129.89 o 
  -5  13   4     1569.04     1341.22    250.87 o 
  -4  13   4     1202.59     1136.87    169.96 o 
  -3  13   4     3741.39     3816.70    226.90 o 
  -2  13   4     4239.18     4095.44    157.23 o 
  -1  13   4     4365.84     4510.12    141.32 o 
   0  13   4      359.54      419.84     87.83 o 
   1  13   4      808.36     1084.82    105.47 o 
   2  13   4      354.11      515.54    114.99 o 
   3  13   4      151.43      -76.08    120.19 o 
   4  13   4      928.57      886.07    155.12 o 
   5  13   4       14.36     -114.72    114.72 o 
   6  13   4      229.33      273.43    254.15 o 
   7  13   4       49.27      -31.84    110.41 o 
  -7  14   4       70.71       33.36    148.46 o 
  -6  14   4      163.14      -16.89    132.09 o 
  -5  14   4        5.21       -6.63    134.85 o 
  -4  14   4        5.95       52.54    137.18 o 
  -3  14   4      706.10      945.99    248.52 o 
  -2  14   4      135.81      109.05     78.99 o 
  -1  14   4     1649.58     1884.17    122.61 o 
   0  14   4     1061.68     1368.59    113.73 o 
   1  14   4      254.54      268.59     88.93 o 
   2  14   4     1157.47     1195.72    135.35 o 
   3  14   4      962.51     1028.10    170.11 o 
   4  14   4     2189.56     1703.05    182.87 o 
   5  14   4       12.61       -6.50    129.54 o 
   6  14   4      607.24      603.30    168.65 o 
   7  14   4       88.94      -30.90    135.98 o 
  -7  15   4       80.68      -61.66    155.28 o 
  -6  15   4     1065.66      981.60    182.19 o 
  -5  15   4      431.79      193.31    152.57 o 
  -4  15   4       21.61      -85.48    124.18 o 
  -3  15   4       17.46      -14.64    225.54 o 
  -2  15   4      172.05      153.78    101.90 o 
  -1  15   4        1.27        7.39     78.97 o 
   0  15   4      126.24       20.38     80.51 o 
   1  15   4     1016.96      932.18    106.85 o 
   2  15   4     3698.34     3903.85    321.02 o 
   3  15   4       39.83      -58.57    125.84 o 
   4  15   4      785.75      550.82    153.50 o 
   5  15   4      402.03      460.98    214.76 o 
   6  15   4      414.85      342.53    161.13 o 
  -6  16   4       39.15      -26.26    149.39 o 
  -5  16   4      874.76     1000.78    192.54 o 
  -4  16   4      168.39      -12.87    147.67 o 
  -3  16   4      412.40      232.15    158.96 o 
  -2  16   4      370.63      525.07    110.51 o 
  -1  16   4        0.60      -16.28     80.59 o 
   0  16   4       23.89       27.94     80.21 o 
   1  16   4     1620.67     1875.22    158.50 o 
   2  16   4      408.46      631.21    157.08 o 
   3  16   4     2639.02     2984.13    209.35 o 
   4  16   4      893.65      907.29    172.01 o 
   5  16   4      239.56      240.07    154.95 o 
   6  16   4      350.36      132.00    151.35 o 
  -5  17   4      121.27       -4.65    154.09 o 
  -4  17   4      181.94       71.41    140.91 o 
  -3  17   4       19.90     -136.56    136.56 o 
  -2  17   4      593.21      484.68    110.22 o 
  -1  17   4       15.85      -55.27     79.25 o 
   0  17   4       32.21      -47.62     82.64 o 
   1  17   4      502.54      559.58    130.92 o 
   2  17   4        9.63     -183.34    183.34 o 
   3  17   4      972.73      882.74    159.56 o 
   4  17   4        0.71      -81.32    141.32 o 
   5  17   4     1103.18     1040.28    328.70 o 
  -5  18   4        6.54     -139.69    139.69 o 
  -4  18   4      499.56      485.67    180.86 o 
  -3  18   4      917.91     1195.22    201.44 o 
  -2  18   4       18.33       27.25    144.59 o 
  -1  18   4      203.59       23.09     87.67 o 
   0  18   4      401.92      264.93    112.02 o 
   1  18   4       85.56       57.43    108.42 o 
   2  18   4       17.20      -22.63    139.03 o 
   3  18   4      250.86       64.91    137.59 o 
   4  18   4      223.44      330.23    162.93 o 
  -4  19   4      145.08      -31.70    169.14 o 
  -3  19   4      828.52     1022.01    203.32 o 
  -2  19   4      122.23     -143.66    191.78 o 
  -1  19   4       84.61       84.44    106.45 o 
   0  19   4      337.30      533.57    127.57 o 
   1  19   4      347.06      321.74    118.37 o 
   2  19   4       52.45      -46.50    178.65 o 
   3  19   4        0.95     -141.25    141.25 o 
  -2  20   4       79.02       41.94    158.98 o 
  -1  20   4      355.19      477.83    166.28 o 
   0  20   4      141.27       32.53    114.61 o 
   1  20   4      513.98      355.06    156.07 o 
   2  20   4      161.63       40.77    150.20 o 
  -9   0   5      127.65       15.01    186.63 o 
  -7   0   5     5162.10     5888.74    241.96 o 
  -5   0   5    11169.71    11059.06    240.80 o 
  -3   0   5     1329.59     1312.38     68.54 o 
  -1   0   5    10298.00     9667.68    484.85 o 
   1   0   5    28355.45    23752.06    335.74 o 
   3   0   5     4225.30     2921.23     95.73 o 
   5   0   5    10934.52    10328.11    323.60 o 
   7   0   5     3125.01     2697.16    258.84 o 
   9   0   5        2.42       27.20    189.44 o 
 -10   1   5      314.44      147.40    159.12 o 
  -9   1   5      999.14      902.73    168.37 o 
  -8   1   5      218.76      263.37    104.31 o 
  -7   1   5      125.96      234.30     86.43 o 
  -6   1   5     1463.49     1560.28     88.72 o 
  -5   1   5     3063.39     3304.78     78.38 o 
  -4   1   5     2340.04     2372.74     63.09 o 
  -3   1   5     8416.70     9550.06    125.47 o 
  -2   1   5     7798.24     7751.97    126.97 o 
  -1   1   5    16759.27    18020.12    669.98 o 
   0   1   5     3280.23     3006.16     72.55 o 
   1   1   5     4293.22     3210.98    124.73 o 
   2   1   5     3904.91     3854.78    105.13 o 
   3   1   5     2832.88     2818.82     67.07 o 
   4   1   5      601.19      565.08     45.34 o 
   5   1   5     9941.20     9601.18    178.67 o 
   6   1   5     5798.61     5848.10    165.14 o 
   7   1   5      171.69       25.46    106.91 o 
   8   1   5      136.91       45.68    115.60 o 
   9   1   5       69.55       -3.44    124.41 o 
 -10   2   5      385.58      434.41    165.08 o 
  -9   2   5      308.81       76.67    135.78 o 
  -8   2   5      861.20      787.33    137.15 o 
  -7   2   5       25.06      -45.58     77.03 o 
  -6   2   5      726.35      841.61     85.96 o 
  -5   2   5     1766.20     1712.29     84.32 o 
  -4   2   5    11339.89    10286.91    154.90 o 
  -3   2   5    19414.62    18084.66    256.54 o 
  -2   2   5       64.57      208.28     37.13 o 
  -1   2   5     4554.89     4796.85    137.10 o 
   0   2   5      295.54      567.01     51.77 o 
   1   2   5     6673.44     9533.61    233.81 o 
   2   2   5    29522.00    27885.68    720.76 o 
   3   2   5      236.94      363.26     47.38 o 
   4   2   5       26.03       59.20     41.51 o 
   5   2   5      770.34      816.23     65.67 o 
   6   2   5      217.75      287.84     78.43 o 
   7   2   5      936.88      819.51    150.20 o 
   8   2   5      165.59       16.03    115.69 o 
   9   2   5      465.40      570.58    149.63 o 
 -10   3   5        0.46     -136.22    136.22 o 
  -9   3   5       24.37      -58.77    130.39 o 
  -8   3   5      553.20      715.93    122.63 o 
  -7   3   5      194.31      174.91     95.96 o 
  -6   3   5     4162.24     3844.58    106.54 o 
  -5   3   5    10694.34    10204.45    147.13 o 
  -4   3   5     2971.08     3041.58     95.31 o 
  -3   3   5     4811.99     4539.48    137.35 o 
  -2   3   5     2181.35     2635.23     63.90 o 
  -1   3   5    27739.95    29184.06    571.00 o 
   0   3   5    20877.89    21802.04    396.02 o 
   1   3   5    38349.11    38462.95    363.45 o 
   2   3   5     1519.04     1620.09     86.76 o 
   3   3   5        8.08      -14.13     41.36 o 
   4   3   5     1617.84     1537.12     74.40 o 
   5   3   5     2454.92     2616.54     87.24 o 
   6   3   5      529.09      878.29     92.59 o 
   7   3   5     2484.53     2812.50    144.67 o 
   8   3   5      422.22      349.53    142.94 o 
   9   3   5      180.45       73.09    136.64 o 
 -10   4   5       56.51      -30.68    191.31 o 
  -9   4   5      355.87      287.13    116.88 o 
  -8   4   5       97.12      155.98    105.78 o 
  -7   4   5        6.27       34.48     90.16 o 
  -6   4   5     1514.92     1721.88     94.17 o 
  -5   4   5      206.40      185.64     70.29 o 
  -4   4   5     1089.46     1486.32     85.96 o 
  -3   4   5     5453.30     5097.68    134.32 o 
  -2   4   5     5962.24     4874.91    165.16 o 
  -1   4   5       99.62      180.73     53.83 o 
   0   4   5    15879.29    13864.28    328.70 o 
   1   4   5     1322.83     1058.35     62.30 o 
   2   4   5     1706.59     1662.26     65.71 o 
   3   4   5      305.88      446.41     56.80 o 
   4   4   5       60.58       54.81     54.52 o 
   5   4   5       48.56        6.19     56.69 o 
   6   4   5      329.52      312.57     79.64 o 
   7   4   5       34.37      -23.25     73.23 o 
   8   4   5      135.78      -20.01    110.42 o 
   9   4   5      167.05      -46.66    159.43 o 
  -9   5   5       17.16      -93.68    100.69 o 
  -8   5   5      636.43      987.83    137.13 o 
  -7   5   5      188.76       80.50     77.54 o 
  -6   5   5       18.98        2.04     69.93 o 
  -5   5   5       70.97       84.35     66.47 o 
  -4   5   5     1028.51     1085.76     81.46 o 
  -3   5   5      117.42      160.33     39.24 o 
  -2   5   5    26143.42    27261.79    277.97 o 
  -1   5   5     7550.20     8262.99    180.35 o 
   0   5   5      286.94      420.82     61.45 o 
   1   5   5     2037.60     1782.37    105.04 o 
   2   5   5    20420.60    18916.79    481.45 o 
   3   5   5     1926.92     2282.69     71.18 o 
   4   5   5     3597.07     3403.43     83.10 o 
   5   5   5     1673.19     1780.26    121.79 o 
   6   5   5        0.76       -1.99     85.85 o 
   7   5   5       21.37      -69.47     71.73 o 
   8   5   5      169.86      -59.45    111.76 o 
   9   5   5      306.24      193.52    143.98 o 
  -9   6   5        2.93      -35.69    104.34 o 
  -8   6   5      270.28       93.77    102.08 o 
  -7   6   5      239.90      199.66     95.24 o 
  -6   6   5      165.96      116.25     95.75 o 
  -5   6   5      251.86      260.82     74.41 o 
  -4   6   5      266.10      247.06     64.54 o 
  -3   6   5       24.00       19.19     44.72 o 
  -2   6   5      127.35      183.81     73.83 o 
  -1   6   5     5718.68     5680.43    120.65 o 
   0   6   5    13710.79    11262.67    391.37 o 
   1   6   5     9390.87     8047.88    380.75 o 
   2   6   5    20126.54    19272.16    213.47 o 
   3   6   5      258.96      372.78     60.57 o 
   4   6   5     2146.16     2167.85     92.68 o 
   5   6   5      536.11      480.81     97.11 o 
   6   6   5       80.17        3.83     92.07 o 
   7   6   5      197.79      234.45    105.00 o 
   8   6   5      350.19      269.86    136.56 o 
   9   6   5      202.76      141.51    149.77 o 
  -9   7   5       15.87     -124.06    128.81 o 
  -8   7   5     2542.93     2804.47    163.16 o 
  -7   7   5      120.43      192.66    101.69 o 
  -6   7   5     2109.78     2187.23    138.10 o 
  -5   7   5      554.87      608.49    109.07 o 
  -4   7   5     2017.54     1942.09    128.07 o 
  -3   7   5      144.58       82.72     75.77 o 
  -2   7   5     1222.87     1063.34     83.21 o 
  -1   7   5      199.32      117.57     58.74 o 
   0   7   5     2972.92     3584.98    109.90 o 
   1   7   5      203.01      196.11     58.96 o 
   2   7   5     1088.68     1137.12    115.94 o 
   3   7   5     1292.11     1205.08     91.62 o 
   4   7   5        1.39      -24.95     60.07 o 
   5   7   5      181.31      155.35     95.19 o 
   6   7   5     1739.49     2013.96    130.84 o 
   7   7   5        0.41      132.07     96.80 o 
   8   7   5     1061.08      680.18    189.15 o 
   9   7   5       68.60     -132.94    234.45 o 
  -9   8   5       89.64       58.77    112.84 o 
  -8   8   5     2162.79     1812.83    219.45 o 
  -7   8   5     4404.07     3825.74    170.12 o 
  -6   8   5      108.44       90.22    100.80 o 
  -5   8   5      228.96      262.84    101.58 o 
  -4   8   5     2630.27     2104.37    123.38 o 
  -3   8   5     1882.24     2004.21     98.68 o 
  -2   8   5      368.66      174.08     79.66 o 
  -1   8   5      289.94      362.43     73.17 o 
   0   8   5     1755.62     1526.22     93.90 o 
   1   8   5     1851.92     1695.50    129.55 o 
   2   8   5     3364.21     3319.93    162.67 o 
   3   8   5       88.55      102.74     63.79 o 
   4   8   5     5248.65     4646.04    260.81 o 
   5   8   5      681.48      963.22    159.39 o 
   6   8   5       15.28     -101.29    101.29 o 
   7   8   5      283.89      298.74    107.33 o 
   8   8   5      289.76      418.51    186.73 o 
   9   8   5       30.68     -125.84    125.84 o 
  -9   9   5      388.08      505.57    136.97 o 
  -8   9   5      158.97      203.22    173.96 o 
  -7   9   5      866.97      824.13    126.70 o 
  -6   9   5     2000.11     2108.43    154.52 o 
  -5   9   5      859.84      951.79    127.65 o 
  -4   9   5      505.85      398.00    123.15 o 
  -3   9   5     2149.74     2045.54    109.82 o 
  -2   9   5     1440.94     1701.24    176.62 o 
  -1   9   5        3.39       18.70     68.69 o 
   0   9   5     8016.02     8741.24    171.27 o 
   1   9   5       47.62       59.10     56.67 o 
   2   9   5     4441.77     3948.34    124.94 o 
   3   9   5     7652.06     7242.07    284.65 o 
   4   9   5       60.17      -36.21     86.57 o 
   5   9   5     2681.79     2666.44    144.66 o 
   6   9   5       38.92      144.51     98.87 o 
   7   9   5       73.65       90.66    101.48 o 
   8   9   5      268.27      252.82    186.25 o 
  -8  10   5       17.10      -11.31    114.08 o 
  -7  10   5      789.51      937.35    130.44 o 
  -6  10   5      657.21      762.50    124.09 o 
  -5  10   5     2184.22     2063.71    224.14 o 
  -4  10   5       17.90      125.74    128.17 o 
  -3  10   5     2830.73     2921.33    221.70 o 
  -2  10   5      453.81      550.53     93.10 o 
  -1  10   5      687.92      764.08     99.03 o 
   0  10   5     4341.71     3984.65    133.04 o 
   1  10   5      447.04      354.88     73.17 o 
   2  10   5        5.83      -24.96     61.61 o 
   3  10   5      757.36      771.41    144.69 o 
   4  10   5     1451.14     1437.66    165.57 o 
   5  10   5     1089.82     1061.64    126.01 o 
   6  10   5       80.39      -37.62     96.20 o 
   7  10   5     1352.38     1431.39    143.40 o 
   8  10   5      618.42      756.92    142.95 o 
  -8  11   5      268.22      204.52    125.22 o 
  -7  11   5       34.26     -102.26    102.26 o 
  -6  11   5      356.10      131.39    146.77 o 
  -5  11   5      151.22       -3.47    129.76 o 
  -4  11   5       27.20       93.25    130.14 o 
  -3  11   5       14.83      -71.25    118.12 o 
  -2  11   5      555.86      560.65     97.61 o 
  -1  11   5     3509.46     3310.49    141.96 o 
   0  11   5      949.64     1167.18    109.59 o 
   1  11   5     6054.86     6008.08    198.45 o 
   2  11   5     5300.85     4543.90    124.72 o 
   3  11   5      686.42      813.06    112.60 o 
   4  11   5       84.72       19.78    115.50 o 
   5  11   5      183.28      271.73    102.62 o 
   6  11   5        3.97       76.89    102.08 o 
   7  11   5      162.57      269.92    155.80 o 
   8  11   5       14.15     -100.40    111.31 o 
  -8  12   5        1.59      -46.80    116.29 o 
  -7  12   5        4.09     -116.37    116.37 o 
  -6  12   5        8.72      -24.68    127.91 o 
  -5  12   5      257.13      283.95    137.13 o 
  -4  12   5      114.53       35.14    138.72 o 
  -3  12   5     2164.83     1884.34    181.39 o 
  -2  12   5     1696.59     1748.17    130.52 o 
  -1  12   5     3814.97     3728.93    196.33 o 
   0  12   5       73.88       98.28     73.15 o 
   1  12   5      282.38      407.28     84.08 o 
   2  12   5     2481.21     2508.21    145.12 o 
   3  12   5     2514.96     2434.01    151.73 o 
   4  12   5      838.32     1045.94    266.34 o 
   5  12   5      382.50      338.74    128.88 o 
   6  12   5       21.65      -93.67     93.67 o 
   7  12   5       22.45      -63.60    104.66 o 
   8  12   5       36.98      -71.31    113.96 o 
  -7  13   5       28.76     -122.70    122.70 o 
  -6  13   5      268.99      199.04    150.30 o 
  -5  13   5      152.04     -113.57    124.61 o 
  -4  13   5       84.03       66.50    161.77 o 
  -3  13   5       31.88       50.27    134.36 o 
  -2  13   5     2431.78     2304.21    134.88 o 
  -1  13   5     2263.04     2318.63    170.29 o 
   0  13   5      919.85     1093.01    100.36 o 
   1  13   5     1260.92     1347.46    102.96 o 
   2  13   5      231.83      178.26    101.45 o 
   3  13   5      967.72     1028.55    153.33 o 
   4  13   5      476.74      647.15    147.55 o 
   5  13   5       74.41     -118.04    118.04 o 
   6  13   5       95.37       53.90    126.53 o 
   7  13   5       20.54      -53.78    113.83 o 
  -7  14   5      357.72      -16.23    137.37 o 
  -6  14   5       39.69      102.16    145.83 o 
  -5  14   5      472.14      413.90    156.52 o 
  -4  14   5      762.47      723.88    165.08 o 
  -3  14   5      472.76      525.81    149.35 o 
  -2  14   5      174.86      143.34    103.70 o 
  -1  14   5     2828.67     2688.78    122.95 o 
   0  14   5     2975.80     2946.07    123.73 o 
   1  14   5       99.60      108.62     81.15 o 
   2  14   5      667.06      767.75    116.41 o 
   3  14   5      238.58      216.00    131.18 o 
   4  14   5       77.52      -22.85    113.19 o 
   5  14   5      917.55      959.78    176.31 o 
   6  14   5        1.73      -46.99    133.59 o 
   7  14   5      182.91       11.99    235.39 o 
  -7  15   5      133.30       -7.97    148.70 o 
  -6  15   5      329.38      270.56    147.02 o 
  -5  15   5      479.12      123.12    151.20 o 
  -4  15   5     1409.81     1344.85    192.20 o 
  -3  15   5      139.85       77.69    128.68 o 
  -2  15   5      211.62      141.14     96.61 o 
  -1  15   5      593.79      562.21     95.57 o 
   0  15   5       23.81      -55.86     75.54 o 
   1  15   5      215.45       94.50     98.50 o 
   2  15   5      629.57      549.17    121.17 o 
   3  15   5     1320.67     1398.21    369.03 o 
   4  15   5      221.18      228.81    146.44 o 
   5  15   5      457.38      247.48    154.83 o 
   6  15   5      792.07      692.61    176.06 o 
  -6  16   5       93.45       25.99    319.80 o 
  -5  16   5      137.58       72.18    152.28 o 
  -4  16   5      182.17      210.46    143.54 o 
  -3  16   5      294.49      247.05    155.30 o 
  -2  16   5     1012.17      952.89    127.44 o 
  -1  16   5     2190.39     2157.95    126.05 o 
   0  16   5       22.88      -12.67     79.99 o 
   1  16   5       57.74       15.26    143.18 o 
   2  16   5      267.55      158.11    110.25 o 
   3  16   5      167.15       50.84    128.10 o 
   4  16   5     1024.13     1536.04    197.05 o 
   5  16   5        6.89      -22.55    146.67 o 
   6  16   5      220.23      239.52    201.63 o 
  -5  17   5      317.02      101.85    154.80 o 
  -4  17   5      166.08       84.35    143.07 o 
  -3  17   5      235.26        1.96    134.29 o 
  -2  17   5       35.43      127.11    103.02 o 
  -1  17   5     1336.76     1294.38    119.49 o 
   0  17   5      161.99       99.40     91.71 o 
   1  17   5        4.14      -95.20     95.20 o 
   2  17   5       83.24      177.34    136.43 o 
   3  17   5        1.66      -54.71    132.86 o 
   4  17   5       34.00      -71.26    140.03 o 
   5  17   5       93.35      -13.11    152.77 o 
  -5  18   5      153.98     -157.04    157.04 o 
  -4  18   5        0.26     -110.08    144.96 o 
  -3  18   5      700.63      708.24    180.49 o 
  -2  18   5      658.71      810.53    131.39 o 
  -1  18   5       49.13       52.58     88.06 o 
   0  18   5      978.87      994.43    141.84 o 
   1  18   5       46.71      -85.19    104.34 o 
   2  18   5      237.95      137.30    140.73 o 
   3  18   5      360.16      257.91    150.85 o 
   4  18   5      214.62      132.61    142.68 o 
  -4  19   5      603.97      296.35    300.10 o 
  -3  19   5       75.68      -19.17    149.16 o 
  -2  19   5      532.44      533.37    179.12 o 
  -1  19   5      116.13      -57.66    142.69 o 
   0  19   5       14.56      -98.59     98.59 o 
   1  19   5      136.54       98.37    114.17 o 
   2  19   5      179.07      125.98    216.64 o 
   3  19   5      314.71      439.64    162.73 o 
  -2  20   5        1.48     -156.15    156.15 o 
  -1  20   5      423.34      367.37    155.94 o 
   0  20   5      931.93     1193.80    156.62 o 
   1  20   5       58.79       50.79    143.68 o 
   2  20   5      346.57      351.42    212.42 o 
 -10   0   6      174.16      124.73    205.38 o 
  -8   0   6       26.24       64.62    116.62 o 
  -6   0   6    13568.70    13699.66    289.79 o 
  -4   0   6    12157.34    11784.82    263.54 o 
  -2   0   6     6972.32     7936.38    188.19 o 
   0   0   6     5029.04     7471.66    650.38 o 
   2   0   6       18.50      -37.24     56.35 o 
   4   0   6     1569.41     1315.70     78.33 o 
   6   0   6       57.30       47.25     98.26 o 
   8   0   6     1527.44     1414.23    249.46 o 
 -10   1   6      314.80      175.07    401.85 o 
  -9   1   6      342.44      250.07    141.00 o 
  -8   1   6      837.57      893.11    125.57 o 
  -7   1   6        2.69      -71.05     74.08 o 
  -6   1   6      574.92      568.33     73.15 o 
  -5   1   6     6426.86     6357.88    107.15 o 
  -4   1   6        9.53       26.77     36.74 o 
  -3   1   6     1264.30     1048.54     48.04 o 
  -2   1   6      798.26     1272.82     54.55 o 
  -1   1   6       11.66       73.27     38.19 o 
   0   1   6    15795.41    18124.57    417.05 o 
   1   1   6     8951.90     8393.45    156.08 o 
   2   1   6     1004.95     1111.05    106.39 o 
   3   1   6     3495.82     3039.66     81.57 o 
   4   1   6     1438.05     1170.18     68.92 o 
   5   1   6     1326.17     1360.03     74.48 o 
   6   1   6     4740.87     3954.94    121.86 o 
   7   1   6      810.23      917.67    146.63 o 
   8   1   6      726.68     1173.78    166.22 o 
   9   1   6      291.18      292.13    152.61 o 
 -10   2   6      120.36      237.44    152.73 o 
  -9   2   6      127.32       56.71    159.90 o 
  -8   2   6       54.36      -94.27     94.27 o 
  -7   2   6     1338.52     1496.37    117.71 o 
  -6   2   6     1029.90     1317.88     88.93 o 
  -5   2   6     1648.47     1753.93     84.38 o 
  -4   2   6      338.28      393.09     42.68 o 
  -3   2   6     6266.97     6013.95     88.84 o 
  -2   2   6    11767.44    11877.22    131.97 o 
  -1   2   6    10787.57    12313.66    235.85 o 
   0   2   6       60.19      118.15     46.92 o 
   1   2   6      351.06      388.81     70.86 o 
   2   2   6       85.90       42.48     46.24 o 
   3   2   6      485.18      394.47     52.18 o 
   4   2   6      951.25     1175.17     66.57 o 
   5   2   6     1789.13     1807.41     77.06 o 
   6   2   6      850.68      796.11     84.84 o 
   7   2   6     1778.97     1966.12    198.35 o 
   8   2   6       27.46      -66.19    113.74 o 
   9   2   6        7.94     -181.47    181.47 o 
 -10   3   6      413.38      334.74    163.39 o 
  -9   3   6       28.68      -88.36     99.70 o 
  -8   3   6        7.27      -45.21     98.60 o 
  -7   3   6     1261.24     1434.81    114.44 o 
  -6   3   6      517.55      659.66     78.37 o 
  -5   3   6     1857.23     1846.47     85.82 o 
  -4   3   6     1919.31     1996.86     79.03 o 
  -3   3   6     3388.88     3405.39     73.17 o 
  -2   3   6     1917.49     1409.54     60.68 o 
  -1   3   6     7687.61     7090.83    116.96 o 
   0   3   6    22381.49    24335.55    182.14 o 
   1   3   6      507.10      640.09     61.88 o 
   2   3   6    12705.56    11429.49    251.63 o 
   3   3   6        6.97       89.36     46.57 o 
   4   3   6     8558.31     8930.62    138.27 o 
   5   3   6       15.70      -14.19     51.90 o 
   6   3   6     3190.79     3743.88    126.61 o 
   7   3   6      362.27      589.03    103.32 o 
   8   3   6      128.32      370.42    131.02 o 
   9   3   6      390.28      168.43    135.61 o 
  -9   4   6      289.43      384.90    121.67 o 
  -8   4   6      320.32      118.29    105.97 o 
  -7   4   6      115.62      -59.49     88.93 o 
  -6   4   6      159.74      124.37     66.38 o 
  -5   4   6     1024.16     1271.65     93.81 o 
  -4   4   6     1851.76     2135.75     70.90 o 
  -3   4   6     4384.07     4397.77    125.07 o 
  -2   4   6     4210.88     4849.23    153.23 o 
  -1   4   6     1907.21     1381.96     80.81 o 
   0   4   6      240.34      185.29     54.54 o 
   1   4   6    21974.41    20414.44    460.10 o 
   2   4   6     4650.39     5519.25    102.30 o 
   3   4   6     1364.16     1108.73     68.59 o 
   4   4   6       14.50        8.44     55.37 o 
   5   4   6       25.65      -56.26     56.26 o 
   6   4   6      117.42      201.37     73.44 o 
   7   4   6      278.28      178.73     92.41 o 
   8   4   6        2.82      -63.34    115.35 o 
   9   4   6      124.75       11.81    128.24 o 
  -9   5   6      461.81      622.04    129.62 o 
  -8   5   6      111.15       31.85    101.02 o 
  -7   5   6      245.09      187.50     80.79 o 
  -6   5   6     1195.15     1152.38     99.03 o 
  -5   5   6      575.33      611.35     83.05 o 
  -4   5   6      872.73      792.55     76.78 o 
  -3   5   6     4678.88     3800.39    104.02 o 
  -2   5   6     3624.31     3871.79    120.80 o 
  -1   5   6    13453.62    12678.56    330.41 o 
   0   5   6     1739.60     2034.38     87.42 o 
   1   5   6     2934.14     2551.46    117.20 o 
   2   5   6     1634.56     1535.45     91.50 o 
   3   5   6    12042.35    12793.55    253.60 o 
   4   5   6     1188.27     1245.47     68.25 o 
   5   5   6       27.01       74.00     81.81 o 
   6   5   6      799.18      598.68    102.57 o 
   7   5   6       28.42       83.42     74.13 o 
   8   5   6        4.16       53.17    129.49 o 
   9   5   6      129.80       50.11    129.52 o 
  -9   6   6       80.06       98.32    110.53 o 
  -8   6   6       71.60      230.17    108.84 o 
  -7   6   6      526.68      582.98     97.33 o 
  -6   6   6     1551.70     1878.81    143.18 o 
  -5   6   6       39.18        6.38     69.15 o 
  -4   6   6        4.54        6.92     59.85 o 
  -3   6   6     1052.50     1510.54    133.20 o 
  -2   6   6     2318.44     2300.19    114.44 o 
  -1   6   6     7332.16     7788.71    338.01 o 
   0   6   6    10277.25     9925.01    154.67 o 
   1   6   6    17406.03    16427.34    210.71 o 
   2   6   6     2656.50     2797.95    105.47 o 
   3   6   6     8550.36     8191.02    189.06 o 
   4   6   6       99.79       73.34     52.18 o 
   5   6   6     1170.83     1489.92    118.14 o 
   6   6   6        6.80        4.30     90.05 o 
   7   6   6      253.83      350.00     82.59 o 
   8   6   6      836.86      977.84    164.94 o 
   9   6   6      196.46     -135.97    135.97 o 
  -9   7   6       81.70      -15.87    113.50 o 
  -8   7   6       92.13      -26.57    104.00 o 
  -7   7   6      532.12      560.34    113.29 o 
  -6   7   6      458.54      178.78    102.30 o 
  -5   7   6     6493.17     6865.54    321.35 o 
  -4   7   6     2151.58     2169.52    124.68 o 
  -3   7   6    12387.52    12128.99    420.16 o 
  -2   7   6      484.27      507.20     73.35 o 
  -1   7   6     1609.98     1786.56     96.41 o 
   0   7   6     5301.19     5023.50    197.08 o 
   1   7   6      354.55      449.54     66.58 o 
   2   7   6     2948.77     3034.77    177.28 o 
   3   7   6     7588.79     6899.88    136.01 o 
   4   7   6      180.13      167.40     67.94 o 
   5   7   6      577.76      799.43    105.97 o 
   6   7   6        4.08      -88.61     88.61 o 
   7   7   6     1346.97     1973.24    147.87 o 
   8   7   6      184.76       65.32    208.66 o 
   9   7   6      537.73      235.94    144.73 o 
  -9   8   6      445.90      753.00    138.43 o 
  -8   8   6      202.40      266.97    115.62 o 
  -7   8   6     3842.99     3357.06    214.49 o 
  -6   8   6      115.94      136.05     99.69 o 
  -5   8   6      381.73      342.85    111.06 o 
  -4   8   6     2353.35     2115.90    165.70 o 
  -3   8   6     4725.52     4552.15    210.66 o 
  -2   8   6      307.50      401.47     81.77 o 
  -1   8   6     1161.08     1318.34     97.04 o 
   0   8   6       30.09       52.93     59.61 o 
   1   8   6       65.16        2.59     59.11 o 
   2   8   6       78.71      134.03     79.12 o 
   3   8   6       14.24       37.01     63.58 o 
   4   8   6      181.24      346.33     97.55 o 
   5   8   6     2381.20     2423.87    139.32 o 
   6   8   6      112.81      123.66     95.10 o 
   7   8   6      428.69      375.58    110.75 o 
   8   8   6      832.62      708.50    123.18 o 
   9   8   6        5.65     -195.53    195.53 o 
  -9   9   6        4.65      -16.11    122.20 o 
  -8   9   6     1731.22     1980.59    203.50 o 
  -7   9   6      536.92      450.44    121.55 o 
  -6   9   6     1007.02     1044.71    133.53 o 
  -5   9   6     1623.27     1786.55    147.22 o 
  -4   9   6       95.93      113.37    124.48 o 
  -3   9   6      857.14     1139.74     98.81 o 
  -2   9   6     8984.85     9177.64    788.70 o 
  -1   9   6     2669.41     2489.15    116.32 o 
   0   9   6       30.51      -64.39     68.61 o 
   1   9   6       10.21      -12.94     65.61 o 
   2   9   6     1330.10     1352.61    126.89 o 
   3   9   6     1804.49     1825.40    122.71 o 
   4   9   6     1682.10     1994.15    164.54 o 
   5   9   6      227.17      155.72    100.03 o 
   6   9   6      942.98     1208.10    186.61 o 
   7   9   6      322.29      676.65    123.92 o 
   8   9   6        0.65      -65.99    111.99 o 
  -8  10   6      370.54      317.57    117.99 o 
  -7  10   6      813.08     1066.54    182.86 o 
  -6  10   6     1168.87     1292.54    141.47 o 
  -5  10   6      458.95      644.14    158.94 o 
  -4  10   6     3975.37     3557.60    199.49 o 
  -3  10   6      375.03      310.15    134.11 o 
  -2  10   6     2973.66     3139.55    134.48 o 
  -1  10   6     2716.81     2705.71    127.91 o 
   0  10   6      479.08      520.07     90.56 o 
   1  10   6    13276.69    13399.88    724.06 o 
   2  10   6     1432.95     1545.23     92.67 o 
   3  10   6     1002.29     1210.79    117.31 o 
   4  10   6     1291.97     1543.96    138.01 o 
   5  10   6      194.29      125.94     95.68 o 
   6  10   6       55.91      -90.23     92.14 o 
   7  10   6        5.92       43.26    105.13 o 
   8  10   6      763.99      875.11    141.17 o 
  -8  11   6      222.28      179.29    123.24 o 
  -7  11   6       28.89      -50.63    106.84 o 
  -6  11   6      166.63       28.56    123.66 o 
  -5  11   6     1225.21     1092.04    177.66 o 
  -4  11   6      349.82       53.42    315.11 o 
  -3  11   6      741.84      692.93    150.24 o 
  -2  11   6      783.20      830.49    108.50 o 
  -1  11   6     9544.11     9158.15    395.54 o 
   0  11   6     1939.64     2041.65    131.74 o 
   1  11   6      629.47      736.75     86.66 o 
   2  11   6    11477.71    10285.13    447.34 o 
   3  11   6     1891.54     1831.96    136.96 o 
   4  11   6      921.36      947.10    160.02 o 
   5  11   6       20.84       36.11     95.38 o 
   6  11   6      641.80      728.50    127.32 o 
   7  11   6      244.12        9.23    110.80 o 
   8  11   6      263.51      142.38    115.20 o 
  -8  12   6      162.68     -111.13    135.94 o 
  -7  12   6       66.39      -23.07    159.90 o 
  -6  12   6       73.96       46.37    131.70 o 
  -5  12   6      550.79      380.01    141.73 o 
  -4  12   6      111.33      -60.19    137.39 o 
  -3  12   6       62.60      -75.11    128.40 o 
  -2  12   6     8528.61     8930.90    205.26 o 
  -1  12   6     1569.85     1998.11    157.69 o 
   0  12   6     3918.79     3624.30    145.86 o 
   1  12   6      636.03      565.56     86.99 o 
   2  12   6        4.85      -72.75     93.84 o 
   3  12   6       69.72      198.59     97.22 o 
   4  12   6     3700.19     3684.98    208.35 o 
   5  12   6      312.69      449.09    145.36 o 
   6  12   6       37.22      -97.76     97.76 o 
   7  12   6        0.12       69.02    112.26 o 
  -7  13   6        0.17     -118.63    157.08 o 
  -6  13   6       47.65     -127.28    127.28 o 
  -5  13   6       84.17       40.53    136.54 o 
  -4  13   6      868.87      785.05    158.17 o 
  -3  13   6      275.65      145.87    135.93 o 
  -2  13   6       36.20       80.32     95.76 o 
  -1  13   6     8645.79     8463.14    202.96 o 
   0  13   6     2488.46     2469.77    116.42 o 
   1  13   6     1205.55     1605.61    113.16 o 
   2  13   6     1077.96     1145.69    129.80 o 
   3  13   6      791.83      866.54    152.06 o 
   4  13   6      230.49      211.48    141.91 o 
   5  13   6       78.60       56.85    121.52 o 
   6  13   6       58.15     -134.57    134.57 o 
   7  13   6      114.47      292.12    127.21 o 
  -7  14   6      212.24      -64.97    149.14 o 
  -6  14   6     1476.79     1360.65    191.20 o 
  -5  14   6       15.21     -123.24    123.24 o 
  -4  14   6      320.60      274.71    155.08 o 
  -3  14   6     1060.63     1003.24    166.62 o 
  -2  14   6      195.30      259.90    102.40 o 
  -1  14   6        5.93       -8.36     78.42 o 
   0  14   6      856.63     1147.91    107.60 o 
   1  14   6    10373.53    10292.84    241.17 o 
   2  14   6      607.04      769.44    122.74 o 
   3  14   6      455.23      516.05    142.41 o 
   4  14   6      158.28       44.83    124.97 o 
   5  14   6       62.03       71.94    137.39 o 
   6  14   6      258.72        2.81    140.60 o 
   7  14   6        0.59      -19.93    162.24 o 
  -6  15   6       90.13       81.27    159.30 o 
  -5  15   6      552.79      463.08    169.73 o 
  -4  15   6      559.48      445.01    157.17 o 
  -3  15   6     1172.59     1132.73    180.72 o 
  -2  15   6      168.13      196.94    139.55 o 
  -1  15   6     2106.71     2094.35    144.09 o 
   0  15   6       12.20        6.46     80.15 o 
   1  15   6      130.54       86.39    101.34 o 
   2  15   6      117.96      147.41    109.77 o 
   3  15   6      542.07      493.42    145.81 o 
   4  15   6     1253.06     1265.01    179.17 o 
   5  15   6      211.02      263.31    252.74 o 
   6  15   6      573.75      467.00    155.50 o 
  -6  16   6       42.97       69.74    250.40 o 
  -5  16   6       52.32      -38.72    146.41 o 
  -4  16   6      181.62      109.85    145.36 o 
  -3  16   6      245.76      188.50    150.62 o 
  -2  16   6       95.25       88.84    102.86 o 
  -1  16   6        5.73      -57.71     79.40 o 
   0  16   6      753.39     1033.78    111.00 o 
   1  16   6      108.28       39.36     95.84 o 
   2  16   6      328.30      251.18    112.72 o 
   3  16   6       97.96       14.82    130.03 o 
   4  16   6      694.87      836.30    216.17 o 
   5  16   6     1189.23     1387.31    212.88 o 
   6  16   6       57.36       33.58    140.41 o 
  -5  17   6     1255.45     1209.22    209.56 o 
  -4  17   6      144.61        7.22    141.81 o 
  -3  17   6       87.66       29.17    144.42 o 
  -2  17   6       78.75      -43.88    101.30 o 
  -1  17   6       42.06      -21.58     84.89 o 
   0  17   6      371.06      331.60    112.44 o 
   1  17   6     1491.33     1588.26    153.91 o 
   2  17   6        2.65       86.99    141.14 o 
   3  17   6       41.97      -88.42    130.43 o 
   4  17   6      129.36       10.47    137.31 o 
   5  17   6        2.39      -95.48    146.30 o 
  -4  18   6      493.72      394.72    173.25 o 
  -3  18   6       79.43      -26.99    144.73 o 
  -2  18   6       21.39      -24.32    103.19 o 
  -1  18   6      243.93      247.81    111.41 o 
   0  18   6      563.88      521.59    124.62 o 
   1  18   6      770.53      719.19    132.45 o 
   2  18   6      293.79      176.93    144.52 o 
   3  18   6      503.80      317.00    157.03 o 
   4  18   6      212.09      164.94    146.86 o 
  -3  19   6      451.22      290.90    167.26 o 
  -2  19   6       31.33      172.20    157.20 o 
  -1  19   6      324.91      448.02    116.69 o 
   0  19   6        8.93     -106.52    106.52 o 
   1  19   6      247.40      123.65    118.24 o 
   2  19   6       56.21     -115.74    301.51 o 
   3  19   6       94.53     -131.48    131.48 o 
  -2  20   6      235.29      241.35    159.07 o 
  -1  20   6        4.61       -6.74    146.77 o 
   0  20   6      198.42      161.46    121.60 o 
   1  20   6     1039.18      928.97    179.85 o 
  -9   0   7     1051.11      818.71    221.32 o 
  -7   0   7      257.87      323.55    124.91 o 
  -5   0   7    19362.48    17479.15    313.03 o 
  -3   0   7     4807.51     5153.87    109.49 o 
  -1   0   7     3152.61     2905.60    310.89 o 
   1   0   7     1415.25     1218.22    129.42 o 
   3   0   7     3362.10     3077.16    103.94 o 
   5   0   7     3599.46     3029.14    153.71 o 
   7   0   7      477.79      459.53    187.56 o 
   9   0   7     1952.91     1986.29    287.91 o 
 -10   1   7        0.58       46.32    157.29 o 
  -9   1   7       90.39      -80.58    120.96 o 
  -8   1   7       28.54       -4.24     83.79 o 
  -7   1   7     1516.08     1715.84    122.42 o 
  -6   1   7       27.08      -42.88     61.35 o 
  -5   1   7     4015.97     4074.54     87.27 o 
  -4   1   7    15135.96    15523.49    171.44 o 
  -3   1   7     3481.44     3329.04     60.82 o 
  -2   1   7     8728.91     8513.40    101.54 o 
  -1   1   7     3898.21     4511.63    102.39 o 
   0   1   7     7584.19     7054.23    185.31 o 
   1   1   7     5075.29     4209.83    166.23 o 
   2   1   7      530.19      614.87    103.37 o 
   3   1   7      951.18     1132.47     58.30 o 
   4   1   7     4255.11     4012.94    118.62 o 
   5   1   7    16798.20    15106.34    433.27 o 
   6   1   7     1128.08     1060.43     94.28 o 
   7   1   7     2947.36     1880.76    157.13 o 
   8   1   7     1826.37     1788.86    174.05 o 
   9   1   7       35.12      188.28    139.49 o 
 -10   2   7       33.56      170.08    158.17 o 
  -9   2   7      480.30      667.45    128.09 o 
  -8   2   7      266.53      123.46    103.65 o 
  -7   2   7      207.34      275.03     88.43 o 
  -6   2   7     4838.67     4682.33    119.77 o 
  -5   2   7     1938.90     2104.27     72.12 o 
  -4   2   7      544.03      652.61     50.03 o 
  -3   2   7       13.17        0.26     35.11 o 
  -2   2   7     1085.75     1087.24     51.23 o 
  -1   2   7    20250.61    19823.72    210.09 o 
   0   2   7       19.43       22.70     44.10 o 
   1   2   7     7526.62     8906.92    218.47 o 
   2   2   7      339.91      335.50     93.23 o 
   3   2   7        1.37       -7.06     43.14 o 
   4   2   7     1324.18     1185.59     54.50 o 
   5   2   7      172.53      192.89     57.41 o 
   6   2   7     7975.01     7343.50    225.81 o 
   7   2   7      592.27      503.72    129.47 o 
   8   2   7      550.91      544.59    146.34 o 
   9   2   7        1.32      -51.69    109.78 o 
 -10   3   7       70.41      -60.16    218.51 o 
  -9   3   7     1186.74     1321.78    198.15 o 
  -8   3   7      199.70       86.43    101.24 o 
  -7   3   7        2.15       71.14     77.87 o 
  -6   3   7      444.56      337.72     73.43 o 
  -5   3   7      708.69      783.06     74.46 o 
  -4   3   7      345.72      512.97     52.56 o 
  -3   3   7      311.83      555.04     49.39 o 
  -2   3   7     1362.42     1377.53     58.79 o 
  -1   3   7     7590.44     7829.60    161.75 o 
   0   3   7     5180.26     4122.91    131.65 o 
   1   3   7     3375.22     3159.90    104.68 o 
   2   3   7     1510.75     1210.55     82.41 o 
   3   3   7     6518.09     5584.51    111.94 o 
   4   3   7     3905.45     3955.88    180.17 o 
   5   3   7      614.41      556.57     67.75 o 
   6   3   7      180.79      235.66     75.07 o 
   7   3   7      339.28      453.25    102.21 o 
   8   3   7      169.91      150.00    121.65 o 
   9   3   7       28.04     -111.49    111.49 o 
  -9   4   7       12.43        8.79    111.32 o 
  -8   4   7       53.41       -8.26     99.13 o 
  -7   4   7      249.23      132.88     97.69 o 
  -6   4   7     2427.66     2231.59    102.99 o 
  -5   4   7       32.83      -52.39     65.67 o 
  -4   4   7      994.25      902.50     55.45 o 
  -3   4   7      451.03      260.74     43.17 o 
  -2   4   7     8910.66     7985.11    192.91 o 
  -1   4   7     7657.15     7780.53    134.52 o 
   0   4   7        6.63        6.52     41.20 o 
   1   4   7     7214.11     7661.63    241.43 o 
   2   4   7    42269.62    42046.54   1053.62 o 
   3   4   7      665.21      780.43     68.31 o 
   4   4   7     6760.69     6547.44    136.72 o 
   5   4   7        3.85        4.90     63.42 o 
   6   4   7       75.04       90.49     70.00 o 
   7   4   7      168.36       27.91     86.51 o 
   8   4   7        3.27      -44.74    126.45 o 
   9   4   7       27.67      -64.64    131.25 o 
  -9   5   7       85.75      -38.01    102.01 o 
  -8   5   7     1574.52     1842.02    160.20 o 
  -7   5   7      606.78      503.90     91.71 o 
  -6   5   7      765.45      848.25     93.42 o 
  -5   5   7     4268.06     3983.71    127.41 o 
  -4   5   7      309.74      425.77     69.01 o 
  -3   5   7       87.08      107.44     42.07 o 
  -2   5   7     9574.70     9041.50    344.83 o 
  -1   5   7    45624.62    47089.38    338.78 o 
   0   5   7    27868.27    27591.05    575.48 o 
   1   5   7     2072.76     2412.44     80.43 o 
   2   5   7    20302.91    19584.41    379.96 o 
   3   5   7     1636.73     1689.32     70.60 o 
   4   5   7     4208.85     4609.30    101.76 o 
   5   5   7      598.94      556.23    116.07 o 
   6   5   7      659.83      600.32    105.44 o 
   7   5   7     1077.41      834.32    123.38 o 
   8   5   7       23.33      -27.02    126.63 o 
   9   5   7       10.19      -38.57    158.02 o 
  -9   6   7      676.17      478.05    134.12 o 
  -8   6   7     3314.26     3600.26    175.21 o 
  -7   6   7     1102.00     1260.91    114.25 o 
  -6   6   7      761.30      741.22     93.73 o 
  -5   6   7     4074.99     3997.38    130.39 o 
  -4   6   7      233.73      252.88     72.36 o 
  -3   6   7     3396.74     3555.01    124.61 o 
  -2   6   7       87.62      132.54     58.67 o 
  -1   6   7    15997.63    17415.25    442.54 o 
   0   6   7     1200.88      906.95     79.88 o 
   1   6   7     5900.29     4900.19    203.61 o 
   2   6   7     4762.96     4620.79    130.60 o 
   3   6   7      289.98      473.20     59.35 o 
   4   6   7     2322.72     2158.97     82.86 o 
   5   6   7     2626.70     2679.59    137.11 o 
   6   6   7      181.07      285.69     98.29 o 
   7   6   7       45.61      -73.71     73.71 o 
   8   6   7      479.05      553.95    146.51 o 
   9   6   7      340.73      347.58    163.18 o 
  -9   7   7      235.40       21.53    111.63 o 
  -8   7   7        3.81     -100.97    100.97 o 
  -7   7   7      151.84      131.76     99.13 o 
  -6   7   7      220.33      243.69    105.91 o 
  -5   7   7       86.06      107.23     74.17 o 
  -4   7   7     8072.51     7549.27    337.14 o 
  -3   7   7     1698.33     1747.11     99.26 o 
  -2   7   7     9012.39     8572.28    207.19 o 
  -1   7   7      387.65      442.83     72.83 o 
   0   7   7       44.81        8.88     58.37 o 
   1   7   7     2706.47     2807.98    106.75 o 
   2   7   7      399.52      396.82    133.17 o 
   3   7   7     6512.37     6537.94    210.22 o 
   4   7   7     6560.08     6840.14    174.21 o 
   5   7   7        4.35       14.71     94.09 o 
   6   7   7      133.14      150.38     97.03 o 
   7   7   7      102.66      -88.31     91.85 o 
   8   7   7     1368.33     1675.03    193.08 o 
   9   7   7        5.18      -73.02    135.58 o 
  -9   8   7      444.60      508.80    127.89 o 
  -8   8   7      372.54      633.26    133.30 o 
  -7   8   7      127.37       84.17    103.73 o 
  -6   8   7      804.38      741.50    123.26 o 
  -5   8   7     1691.56     2022.82    157.15 o 
  -4   8   7     1154.65      760.31    196.47 o 
  -3   8   7      165.82      163.87     73.01 o 
  -2   8   7     4668.93     4664.53    479.93 o 
  -1   8   7       17.12      -22.13     65.85 o 
   0   8   7      197.13      281.92     73.61 o 
   1   8   7      198.21      185.89     68.13 o 
   2   8   7      826.13      730.28     71.14 o 
   3   8   7     2391.76     2426.12    106.84 o 
   4   8   7      347.64      463.31     82.52 o 
   5   8   7       45.29       21.92     92.90 o 
   6   8   7     1270.40     1761.48    142.84 o 
   7   8   7       77.42      -39.41     96.51 o 
   8   8   7     2069.40     2299.80    163.56 o 
  -9   9   7       10.02     -171.79    183.07 o 
  -8   9   7      203.36      174.86    148.38 o 
  -7   9   7     2668.48     2498.47    174.37 o 
  -6   9   7      178.19       55.20    107.00 o 
  -5   9   7      550.35      617.91    145.79 o 
  -4   9   7       34.25       15.64    121.45 o 
  -3   9   7       77.02      -41.99     70.78 o 
  -2   9   7       10.90      -57.80     74.58 o 
  -1   9   7     4540.45     4342.04    168.01 o 
   0   9   7     4071.43     3910.77    130.90 o 
   1   9   7       72.63      116.41     72.57 o 
   2   9   7      528.37      327.55     63.64 o 
   3   9   7      485.86      596.88    100.16 o 
   4   9   7      252.96      209.13     99.68 o 
   5   9   7     1904.29     1921.60    138.13 o 
   6   9   7       13.56       -9.98    150.67 o 
   7   9   7     2018.80     2233.59    151.97 o 
   8   9   7       46.39       86.50    105.45 o 
  -8  10   7       56.86       18.72    107.83 o 
  -7  10   7       25.40        7.45    109.89 o 
  -6  10   7      913.80      864.07    237.27 o 
  -5  10   7      504.47      380.75    148.70 o 
  -4  10   7      679.17      590.43    143.28 o 
  -3  10   7     2954.89     3053.79    200.52 o 
  -2  10   7     1516.54     1525.59    120.01 o 
  -1  10   7     1482.09     1560.58    135.27 o 
   0  10   7      240.81      111.59    104.11 o 
   1  10   7      240.70      251.97     83.65 o 
   2  10   7     5712.66     5338.93    165.54 o 
   3  10   7      975.42     1211.81    119.03 o 
   4  10   7      433.65      457.95    109.76 o 
   5  10   7      313.75      284.30    101.85 o 
   6  10   7       50.67      -95.05     97.52 o 
   7  10   7      258.76      180.68    120.17 o 
   8  10   7       26.01      -40.30    104.89 o 
  -8  11   7      466.01      328.30    123.56 o 
  -7  11   7      509.65      446.16    147.59 o 
  -6  11   7       30.05      -83.41    175.84 o 
  -5  11   7        6.44     -157.55    157.55 o 
  -4  11   7       27.89       34.80    134.72 o 
  -3  11   7      562.71      725.57    154.75 o 
  -2  11   7      717.90      657.34    104.56 o 
  -1  11   7      858.70      961.38    110.86 o 
   0  11   7     1026.60     1004.19    109.12 o 
   1  11   7     3768.13     3926.81    177.19 o 
   2  11   7      228.96      222.10     96.25 o 
   3  11   7     3035.18     2649.47    141.30 o 
   4  11   7      881.85      980.51    156.43 o 
   5  11   7      632.15      769.06    124.88 o 
   6  11   7       27.78      -60.63    101.03 o 
   7  11   7       16.77     -100.10    127.93 o 
   8  11   7      119.04       28.82    114.04 o 
  -8  12   7       11.41     -152.86    152.86 o 
  -7  12   7      238.76      274.33    142.50 o 
  -6  12   7      114.89       47.34    134.97 o 
  -5  12   7      445.47      307.82    139.99 o 
  -4  12   7      311.73      376.56    154.32 o 
  -3  12   7      433.17      497.93    141.52 o 
  -2  12   7      311.78      287.69    103.84 o 
  -1  12   7    11121.58    11516.79    232.22 o 
   0  12   7     2458.41     2641.08    136.14 o 
   1  12   7     2952.77     2913.55    120.44 o 
   2  12   7      283.16      172.74     96.25 o 
   3  12   7      173.69       82.88     97.06 o 
   4  12   7      816.30     1101.62    162.93 o 
   5  12   7      165.57       70.31    177.72 o 
   6  12   7        1.34      -16.65    105.80 o 
   7  12   7       53.90     -104.75    104.75 o 
  -7  13   7      109.25     -108.18    131.94 o 
  -6  13   7      427.21      388.79    164.31 o 
  -5  13   7       93.89       29.21    128.98 o 
  -4  13   7       45.93        9.14    137.18 o 
  -3  13   7      666.08      826.41    161.87 o 
  -2  13   7        0.64      -27.27     91.84 o 
  -1  13   7      473.70      375.42    107.74 o 
   0  13   7     5143.19     5621.06    199.78 o 
   1  13   7     2173.85     2503.11    122.15 o 
   2  13   7     1440.89     1400.70    135.11 o 
   3  13   7       13.25       52.35    120.35 o 
   4  13   7      288.31      264.15    136.43 o 
   5  13   7     1099.68     1150.70    173.18 o 
   6  13   7      388.25      335.63    136.06 o 
   7  13   7      375.69       77.00    123.08 o 
  -7  14   7       35.47      -67.84    155.12 o 
  -6  14   7        0.44     -121.81    121.81 o 
  -5  14   7     1927.21     1934.59    214.97 o 
  -4  14   7       22.32     -134.12    137.00 o 
  -3  14   7      570.66      714.91    157.41 o 
  -2  14   7     1373.24     1722.37    140.73 o 
  -1  14   7      140.07      200.85    103.34 o 
   0  14   7      191.35      118.67     82.90 o 
   1  14   7     1085.74     1267.74    137.82 o 
   2  14   7     2101.06     2310.75    145.81 o 
   3  14   7      167.95      188.52    124.15 o 
   4  14   7      798.22      543.01    212.88 o 
   5  14   7      350.89      126.72    241.96 o 
   6  14   7        0.72      147.26    142.19 o 
   7  14   7        0.83     -154.74    197.88 o 
  -6  15   7       55.95       43.82    147.99 o 
  -5  15   7      651.77      531.51    383.10 o 
  -4  15   7      448.83      415.47    167.94 o 
  -3  15   7      106.09       65.21    138.96 o 
  -2  15   7      847.47      883.31    160.96 o 
  -1  15   7      866.89     1089.43    106.30 o 
   0  15   7      846.12     1000.41    107.18 o 
   1  15   7       16.55       81.40    100.04 o 
   2  15   7      345.72      257.16    110.47 o 
   3  15   7      132.22      248.28    139.14 o 
   4  15   7       21.38       17.97    139.27 o 
   5  15   7      100.27      -70.06    136.18 o 
   6  15   7        0.21       41.77    138.19 o 
  -6  16   7      958.63      903.45    316.51 o 
  -5  16   7      103.93     -146.67    184.75 o 
  -4  16   7      474.68      226.79    158.36 o 
  -3  16   7      311.76      303.39    152.66 o 
  -2  16   7      760.93      607.62    116.60 o 
  -1  16   7      769.14      768.97    106.73 o 
   0  16   7      746.54      915.25    108.11 o 
   1  16   7       60.67       12.85    103.08 o 
   2  16   7        8.53      -99.03     99.03 o 
   3  16   7      207.48      134.54    147.21 o 
   4  16   7       26.81     -121.38    121.38 o 
   5  16   7      147.73      -18.73    140.54 o 
  -5  17   7       30.09      115.16    164.89 o 
  -4  17   7     1334.10     1539.79    211.77 o 
  -3  17   7        1.27      118.73    148.37 o 
  -2  17   7      336.11      291.15    112.28 o 
  -1  17   7      242.65      195.86     92.98 o 
   0  17   7      224.18      137.32    112.74 o 
   1  17   7       13.42      -97.79    108.01 o 
   2  17   7      235.69      172.43    141.24 o 
   3  17   7       93.58        1.25    126.32 o 
   4  17   7       29.16       63.30    209.13 o 
   5  17   7       19.21     -141.87    141.87 o 
  -4  18   7      297.55      180.16    167.95 o 
  -3  18   7     1152.87     1188.51    200.37 o 
  -2  18   7        6.30     -151.45    151.45 o 
  -1  18   7       14.20      -96.59     96.59 o 
   0  18   7      473.55      456.98    125.67 o 
   1  18   7      649.93      763.27    137.23 o 
   2  18   7      125.88      153.73    152.86 o 
   3  18   7        5.58       73.99    143.37 o 
   4  18   7      343.51      347.95    194.13 o 
  -3  19   7        0.32       74.69    162.03 o 
  -2  19   7      563.30      530.99    126.62 o 
  -1  19   7        2.33     -117.20    125.90 o 
   0  19   7      734.22      627.05    138.73 o 
   1  19   7        5.88     -111.63    113.16 o 
   2  19   7      491.60      788.62    188.97 o 
   3  19   7      130.56      336.29    193.19 o 
  -1  20   7      156.57        6.60    141.24 o 
   0  20   7        2.53      141.08    118.04 o 
   1  20   7      360.39      296.17    150.67 o 
 -10   0   8       52.54     -202.57    202.57 o 
  -8   0   8     1961.18     2161.21    199.87 o 
  -6   0   8      376.98      307.98    178.19 o 
  -4   0   8    17959.88    16520.95    201.89 o 
  -2   0   8     5080.92     5038.68    133.64 o 
   0   0   8    23070.43    19986.14    701.49 o 
   2   0   8     2639.11     2853.98    124.26 o 
   4   0   8        6.42        4.62     52.11 o 
   6   0   8     4421.72     3724.90    178.70 o 
   8   0   8       39.14      -16.88    166.93 o 
 -10   1   8      126.95       89.36    151.13 o 
  -9   1   8        0.47      -15.23    130.63 o 
  -8   1   8       51.39      -60.59     86.50 o 
  -7   1   8      569.98      530.08     92.99 o 
  -6   1   8     6557.54     6537.00    156.79 o 
  -5   1   8       18.30        0.17     45.65 o 
  -4   1   8    10211.83    11199.03    138.05 o 
  -3   1   8     5311.19     5093.58     77.46 o 
  -2   1   8      312.41      274.04     42.86 o 
  -1   1   8     7966.62     7839.06    603.76 o 
   0   1   8     4779.94     4110.24    121.61 o 
   1   1   8     3883.48     3524.82    291.43 o 
   2   1   8      894.42      749.25     56.90 o 
   3   1   8     2060.16     2072.24     80.06 o 
   4   1   8      141.27      123.83     40.58 o 
   5   1   8     1878.44     1933.39     81.76 o 
   6   1   8     3956.05     4169.90    153.64 o 
   7   1   8      165.77      152.46    136.92 o 
   8   1   8     1885.69     1819.48    319.33 o 
   9   1   8      251.75       80.16    133.93 o 
  -9   2   8      184.62      209.19    115.25 o 
  -8   2   8      173.75      157.16    104.21 o 
  -7   2   8     1202.55     1569.38    118.37 o 
  -6   2   8      125.67       61.93     63.39 o 
  -5   2   8     5712.96     5413.78    117.50 o 
  -4   2   8      570.03      494.64     49.22 o 
  -3   2   8     5252.96     5595.95     83.35 o 
  -2   2   8     4075.52     3966.50    124.21 o 
  -1   2   8       97.14      174.61     39.33 o 
   0   2   8    12522.59     9997.10    475.69 o 
   1   2   8    12429.61    13359.83    297.80 o 
   2   2   8     5700.67     5153.95    232.25 o 
   3   2   8     1004.54     1194.70     83.59 o 
   4   2   8      388.35      422.74     54.72 o 
   5   2   8      278.53      275.05     62.55 o 
   6   2   8       76.64      -12.27     70.92 o 
   7   2   8     1203.23     1434.95    166.42 o 
   8   2   8      115.37      -16.13    115.69 o 
   9   2   8      564.04      829.59    175.00 o 
  -9   3   8       16.04      -84.26    102.75 o 
  -8   3   8     1051.52     1183.85    137.71 o 
  -7   3   8      116.91       17.26     77.57 o 
  -6   3   8      803.49      825.35     81.60 o 
  -5   3   8      826.03      992.76     77.21 o 
  -4   3   8       82.32       41.01     39.18 o 
  -3   3   8      456.32      554.84     50.59 o 
  -2   3   8     1101.03     1293.38     69.59 o 
  -1   3   8       11.89       30.34     36.27 o 
   0   3   8     1948.22     1972.28     79.86 o 
   1   3   8    12193.76    11636.97    426.39 o 
   2   3   8     1493.95     1336.48     82.66 o 
   3   3   8       36.38       14.13     58.25 o 
   4   3   8     7604.54     7627.87    137.00 o 
   5   3   8      746.49      873.44     75.79 o 
   6   3   8       19.50      -53.47     67.42 o 
   7   3   8        6.43       61.40     87.41 o 
   8   3   8       33.87       53.32    118.70 o 
   9   3   8       76.73       17.01    129.25 o 
  -9   4   8      994.79      991.33    142.46 o 
  -8   4   8        1.71       15.68    139.32 o 
  -7   4   8      123.97       80.71     81.06 o 
  -6   4   8      409.28      387.64     75.36 o 
  -5   4   8      621.05      683.01     84.83 o 
  -4   4   8      214.32      115.86     64.08 o 
  -3   4   8     7439.52     6819.45    106.05 o 
  -2   4   8     9134.10     8957.62    182.22 o 
  -1   4   8     2291.18     1757.58    261.69 o 
   0   4   8     7445.88     6753.19    113.09 o 
   1   4   8      659.47      917.56     59.59 o 
   2   4   8     5835.53     6049.05    135.23 o 
   3   4   8     4020.81     3994.21    123.00 o 
   4   4   8       43.05       62.37     58.45 o 
   5   4   8     6958.56     6546.98    250.96 o 
   6   4   8      836.77     1071.52     99.10 o 
   7   4   8       36.42        8.63     91.92 o 
   8   4   8      123.22       41.07    124.98 o 
   9   4   8       12.95     -112.21    112.21 o 
  -9   5   8       23.09      116.27    113.38 o 
  -8   5   8       13.25      -45.14     99.58 o 
  -7   5   8     1186.01     1482.74    139.28 o 
  -6   5   8       10.54      -65.67     65.67 o 
  -5   5   8      663.30      782.05     90.38 o 
  -4   5   8      510.76      575.03     76.12 o 
  -3   5   8     3523.16     3960.54     87.36 o 
  -2   5   8      170.46      166.20     60.28 o 
  -1   5   8    10305.86    10852.20    183.07 o 
   0   5   8     2271.92     1875.41     89.97 o 
   1   5   8    16114.05    14794.57    579.48 o 
   2   5   8     2423.58     2968.05     91.74 o 
   3   5   8     8561.13     8361.34    126.55 o 
   4   5   8      485.97      485.04     75.51 o 
   5   5   8      913.16     1095.42     94.08 o 
   6   5   8      435.22      487.86    103.44 o 
   7   5   8      937.11      665.73    115.92 o 
   8   5   8       10.18       50.86    122.08 o 
   9   5   8       87.66       57.35    328.70 o 
  -9   6   8      315.49      213.65    118.95 o 
  -8   6   8      541.70      708.44    128.82 o 
  -7   6   8     5214.42     5107.78    155.32 o 
  -6   6   8      517.00      563.44     94.09 o 
  -5   6   8      645.23      679.26     92.40 o 
  -4   6   8     1249.13     1168.76     97.73 o 
  -3   6   8      540.75      629.32    135.07 o 
  -2   6   8     1904.24     1934.99     98.36 o 
  -1   6   8      841.45     1368.43     94.36 o 
   0   6   8      117.69       71.53     57.18 o 
   1   6   8     2464.04     2044.90     89.18 o 
   2   6   8      625.63      916.09     73.61 o 
   3   6   8     1786.45     1860.79    111.68 o 
   4   6   8      745.39      879.89     74.33 o 
   5   6   8      868.07      763.87    109.23 o 
   6   6   8      817.05      858.12    113.47 o 
   7   6   8      306.05      518.95     95.48 o 
   8   6   8       11.66      -79.71    111.08 o 
   9   6   8      393.58      510.29    166.50 o 
  -9   7   8      391.65      529.22    134.34 o 
  -8   7   8      749.10      681.16    129.82 o 
  -7   7   8      201.31      117.77    115.70 o 
  -6   7   8        4.02      -71.95     71.95 o 
  -5   7   8     1018.22     1215.80    105.58 o 
  -4   7   8        6.48      149.49    119.94 o 
  -3   7   8     4625.68     4447.08    139.05 o 
  -2   7   8      108.89       55.82     66.30 o 
  -1   7   8     6067.79     6252.70    199.98 o 
   0   7   8       48.38       69.72     62.66 o 
   1   7   8     1666.54     1462.80     86.75 o 
   2   7   8      812.94     1053.84    128.48 o 
   3   7   8     5553.48     6223.77    140.92 o 
   4   7   8     1434.45     1570.14    101.58 o 
   5   7   8      442.13      470.16    104.96 o 
   6   7   8       83.93        1.15     87.72 o 
   7   7   8       38.87       90.11     94.83 o 
   8   7   8       56.91      -29.24    117.95 o 
   9   7   8      467.22      584.51    155.33 o 
  -9   8   8        1.39     -114.45    114.45 o 
  -8   8   8      245.55       42.02    102.07 o 
  -7   8   8      405.62      501.01    117.95 o 
  -6   8   8      213.73      102.86    107.03 o 
  -5   8   8     1554.65     1870.52    145.31 o 
  -4   8   8     9244.59     9019.48    564.56 o 
  -3   8   8     3349.76     2947.21    124.11 o 
  -2   8   8     4669.09     4429.58    145.51 o 
  -1   8   8     8253.28     8550.01    316.55 o 
   0   8   8      231.00      230.30     70.99 o 
   1   8   8        8.51      -39.30     62.63 o 
   2   8   8     1107.99      939.37     79.37 o 
   3   8   8      470.98      464.05     79.83 o 
   4   8   8     1556.35     1506.90    101.39 o 
   5   8   8      284.42      308.34    103.33 o 
   6   8   8      360.18      457.83    160.52 o 
   7   8   8     1574.17     2039.99    150.33 o 
   8   8   8        5.21       20.79     97.57 o 
  -8   9   8       86.31      102.80    147.02 o 
  -7   9   8       88.25      -29.25    104.82 o 
  -6   9   8     2298.01     2440.92    204.19 o 
  -5   9   8     1873.05     1960.49    190.34 o 
  -4   9   8     6730.34     6082.83    241.72 o 
  -3   9   8      106.98      104.74     77.82 o 
  -2   9   8     1839.38     1708.04    120.53 o 
  -1   9   8     3610.84     3524.03    135.49 o 
   0   9   8     6959.59     6755.61    162.55 o 
   1   9   8     1811.87     1703.75    138.88 o 
   2   9   8      760.47      848.62    129.27 o 
   3   9   8     4962.11     5476.47    166.76 o 
   4   9   8      637.95      708.00    133.30 o 
   5   9   8      119.91       56.90     95.16 o 
   6   9   8     1007.61     1121.19    132.18 o 
   7   9   8       94.75      297.76    110.16 o 
   8   9   8     1754.81     1798.49    215.02 o 
  -8  10   8      158.18      173.83    150.38 o 
  -7  10   8       65.71       33.00    107.99 o 
  -6  10   8     2149.71     2119.89    205.85 o 
  -5  10   8      518.24      366.50    143.98 o 
  -4  10   8     1190.09     1477.31    178.87 o 
  -3  10   8      100.01      154.91    132.59 o 
  -2  10   8     9441.93     9376.04    278.35 o 
  -1  10   8     6203.13     5887.56    216.83 o 
   0  10   8      697.51      891.15    104.61 o 
   1  10   8      230.05      245.83     81.55 o 
   2  10   8      415.59      420.48     98.30 o 
   3  10   8     1433.73     1315.08    125.57 o 
   4  10   8      794.22      985.44    150.70 o 
   5  10   8      296.67      192.69    123.02 o 
   6  10   8      303.45      263.24    108.20 o 
   7  10   8        2.56      -96.72     96.72 o 
   8  10   8      193.77      211.32    121.60 o 
  -8  11   8      904.42      714.46    141.10 o 
  -7  11   8      966.40     1130.09    185.32 o 
  -6  11   8      338.72      215.44    138.96 o 
  -5  11   8       29.34     -156.52    260.71 o 
  -4  11   8      322.72       43.93    132.32 o 
  -3  11   8     1143.50     1181.13    162.09 o 
  -2  11   8      642.01      718.13    108.05 o 
  -1  11   8     1342.51     1351.60    123.01 o 
   0  11   8     3612.89     3688.89    143.31 o 
   1  11   8      141.69      203.13     84.52 o 
   2  11   8     3344.41     3311.98    186.47 o 
   3  11   8     1644.55     2098.98    143.71 o 
   4  11   8      835.05     1055.76    159.69 o 
   5  11   8      510.27      409.08    118.88 o 
   6  11   8      445.43      549.07    124.29 o 
   7  11   8      229.80      171.20    114.98 o 
   8  11   8        8.73       13.82    120.36 o 
  -8  12   8      407.34       68.73    215.70 o 
  -7  12   8       69.00     -127.68    132.46 o 
  -6  12   8     1745.32     1488.62    193.10 o 
  -5  12   8      507.51      522.71    158.34 o 
  -4  12   8      317.15      353.27    145.24 o 
  -3  12   8        7.85     -116.91    116.91 o 
  -2  12   8      491.65      461.44    123.33 o 
  -1  12   8       13.55       -2.11     93.09 o 
   0  12   8     7833.68     7825.68    193.58 o 
   1  12   8     1232.64     1497.93    111.15 o 
   2  12   8     6342.30     5724.19    388.43 o 
   3  12   8      271.56      286.78     99.97 o 
   4  12   8      103.40      -90.31    112.69 o 
   5  12   8       42.92     -114.74    118.26 o 
   6  12   8       37.24       79.41    109.73 o 
   7  12   8       12.82      -59.68    104.72 o 
  -7  13   8      194.53       55.06    146.33 o 
  -6  13   8       81.66       40.42    129.30 o 
  -5  13   8      493.16      591.61    164.90 o 
  -4  13   8      163.54      -45.48    131.67 o 
  -3  13   8     1234.01     1130.62    168.06 o 
  -2  13   8      933.70     1196.25    133.31 o 
  -1  13   8      319.31      142.52    109.87 o 
   0  13   8      479.30      447.66    110.91 o 
   1  13   8      977.83      979.14    128.07 o 
   2  13   8     1664.08     2011.58    150.27 o 
   3  13   8        4.77      -28.93    150.05 o 
   4  13   8      329.33      328.61    141.53 o 
   5  13   8      281.63      301.05    145.22 o 
   6  13   8     1250.35     1533.70    204.54 o 
   7  13   8      127.29      -18.96    116.08 o 
  -7  14   8       79.70      -22.33    151.42 o 
  -6  14   8      138.37       29.93    145.83 o 
  -5  14   8      116.80       -6.11    147.98 o 
  -4  14   8      861.66      676.83    170.71 o 
  -3  14   8      177.71      -48.84    199.75 o 
  -2  14   8      167.74       89.32    135.30 o 
  -1  14   8     3344.11     3530.99    160.39 o 
   0  14   8      769.32      909.80    100.84 o 
   1  14   8        0.53      -36.36    106.27 o 
   2  14   8        8.05      -49.94    100.41 o 
   3  14   8     1284.96     1297.00    177.56 o 
   4  14   8      279.33      184.56    161.77 o 
   5  14   8      799.85      680.96    230.23 o 
   6  14   8      482.40      438.84    163.31 o 
  -6  15   8      830.73      549.17    164.89 o 
  -5  15   8      227.38       38.43    192.25 o 
  -4  15   8      695.48      789.11    177.83 o 
  -3  15   8      222.97       96.20    287.91 o 
  -2  15   8      114.84     -210.54    210.54 o 
  -1  15   8      844.37     1005.27    139.24 o 
   0  15   8      857.39     1153.46    113.84 o 
   1  15   8      252.72      240.02    110.55 o 
   2  15   8        0.77      -49.74    100.32 o 
   3  15   8       95.87       62.41    117.92 o 
   4  15   8       50.01       68.40    144.42 o 
   5  15   8      573.76      668.84    169.49 o 
   6  15   8      193.91      129.13    153.81 o 
  -6  16   8       96.76      -58.76    153.53 o 
  -5  16   8     1228.46     1040.72    188.39 o 
  -4  16   8       13.91     -140.44    140.44 o 
  -3  16   8       81.51      -93.30    143.76 o 
  -2  16   8      410.32      302.03    153.06 o 
  -1  16   8      384.09      217.43     93.98 o 
   0  16   8      317.98      342.69    113.16 o 
   1  16   8      827.22      943.45    135.17 o 
   2  16   8      102.19       21.02    105.04 o 
   3  16   8      108.57      -36.32    119.36 o 
   4  16   8      107.53      173.25    141.80 o 
   5  16   8      100.44     -104.00    132.26 o 
  -5  17   8      110.88       65.18    155.46 o 
  -4  17   8       48.74       46.38    338.08 o 
  -3  17   8     1351.07     1080.76    197.16 o 
  -2  17   8       81.03     -100.83    100.83 o 
  -1  17   8      618.02      645.56    109.51 o 
   0  17   8      423.00      531.11    126.58 o 
   1  17   8      229.66      114.44    114.59 o 
   2  17   8        4.50     -119.36    119.36 o 
   3  17   8        2.37       94.44    136.97 o 
   4  17   8      285.92       16.48    147.41 o 
   5  17   8      273.09     -212.88    212.88 o 
  -4  18   8       89.83      123.68    160.13 o 
  -3  18   8      391.40      191.49    167.35 o 
  -2  18   8     1048.82     1155.64    146.08 o 
  -1  18   8       65.26       59.58    134.59 o 
   0  18   8      208.08       28.07    116.71 o 
   1  18   8       74.86      -74.02    107.96 o 
   2  18   8      326.64      327.13    147.14 o 
   3  18   8      130.30      100.53    150.20 o 
   4  18   8        5.99     -184.28    184.28 o 
  -3  19   8       10.54      -70.79    180.71 o 
  -2  19   8        1.34     -108.84    108.84 o 
  -1  19   8      121.67      -57.59    140.77 o 
   0  19   8       30.56      -19.14    117.73 o 
   1  19   8     1604.59     1667.77    175.14 o 
   2  19   8        0.94      -35.25    189.44 o 
   0  20   8       56.13      -70.21    120.68 o 
  -9   0   9      129.55        3.75    180.06 o 
  -7   0   9     1999.82     2263.17    289.32 o 
  -5   0   9     2733.51     2383.29    111.05 o 
  -3   0   9    11575.16    10352.50    253.26 o 
  -1   0   9     6272.42     6395.21    427.64 o 
   1   0   9     1449.93     1013.14    101.28 o 
   3   0   9      124.18      216.54     76.37 o 
   5   0   9       69.84       76.21     93.50 o 
   7   0   9     2222.85     2075.39    264.46 o 
   9   0   9        2.11     -101.28    181.00 o 
  -9   1   9       57.91        2.20    105.03 o 
  -8   1   9      231.20      182.75     94.08 o 
  -7   1   9       20.22       16.72     76.83 o 
  -6   1   9     2454.70     2512.25    118.59 o 
  -5   1   9     9187.22     8845.32    138.96 o 
  -4   1   9       64.62        0.42     41.74 o 
  -3   1   9    11431.19    11363.38    154.63 o 
  -2   1   9     2139.87     1749.64     76.93 o 
  -1   1   9     1278.88     1178.01     67.27 o 
   0   1   9     5411.98     5104.49     98.41 o 
   1   1   9     2262.08     2334.73     66.87 o 
   2   1   9     4546.44     4202.12     92.19 o 
   3   1   9     1885.90     1854.09     81.30 o 
   4   1   9      488.70      529.26     50.60 o 
   5   1   9       27.02       95.29     65.38 o 
   6   1   9     2656.04     2433.28    113.93 o 
   7   1   9      493.18      665.97    135.87 o 
   8   1   9      104.19     -113.11    113.11 o 
   9   1   9      271.78      174.15    143.22 o 
  -9   2   9      394.56      412.35    121.59 o 
  -8   2   9      581.32      671.97    110.00 o 
  -7   2   9        3.02      -74.40     74.40 o 
  -6   2   9      290.68      264.34     71.76 o 
  -5   2   9     1082.27     1308.15     74.43 o 
  -4   2   9    11276.37    11650.51    173.66 o 
  -3   2   9      234.87       99.82     36.82 o 
  -2   2   9      446.58      409.32     47.71 o 
  -1   2   9     4453.24     3927.31     83.30 o 
   0   2   9     1312.99     1108.66     73.84 o 
   1   2   9    12067.83    10808.45    262.60 o 
   2   2   9     6808.17     6882.72    136.12 o 
   3   2   9    10476.66     9204.19    163.96 o 
   4   2   9        0.83      -48.44     48.44 o 
   5   2   9     3131.26     3718.56    106.38 o 
   6   2   9       23.69      -13.07     67.84 o 
   7   2   9      626.11      885.40    113.83 o 
   8   2   9       31.41     -110.41    110.41 o 
   9   2   9       15.48     -119.36    119.36 o 
  -9   3   9      175.98      180.93    109.86 o 
  -8   3   9       12.25      -90.55     90.55 o 
  -7   3   9     1437.50     1622.95    118.19 o 
  -6   3   9      121.19      166.19     68.73 o 
  -5   3   9     1530.08     1502.48     90.82 o 
  -4   3   9     4131.09     4448.00     93.48 o 
  -3   3   9     6639.60     6436.29    103.55 o 
  -2   3   9       90.39       25.87     45.47 o 
  -1   3   9     1606.82     1237.85     64.17 o 
   0   3   9      889.45     1020.30     65.11 o 
   1   3   9    16256.80    15961.65    162.85 o 
   2   3   9     7353.49     7836.41    185.02 o 
   3   3   9     3108.68     3057.17    212.67 o 
   4   3   9     1788.94     1855.55     91.94 o 
   5   3   9    11026.94    11561.50    161.95 o 
   6   3   9      711.85      771.67    112.40 o 
   7   3   9      168.93      378.92    116.92 o 
   8   3   9      110.68       59.19    125.87 o 
   9   3   9       75.51      -90.58    116.04 o 
  -9   4   9      446.42      350.22    122.30 o 
  -8   4   9     4810.21     4481.54    183.16 o 
  -7   4   9       35.22      -41.00     76.84 o 
  -6   4   9     1037.89     1261.23     93.51 o 
  -5   4   9      482.42      539.51     72.99 o 
  -4   4   9      356.36      584.00     63.37 o 
  -3   4   9      397.78      368.59     49.94 o 
  -2   4   9      232.63      180.91     52.65 o 
  -1   4   9    15520.56    17124.53    515.33 o 
   0   4   9    13097.89    14616.11    395.66 o 
   1   4   9     4024.31     3441.49    146.27 o 
   2   4   9     1404.28     1468.93     68.69 o 
   3   4   9     1692.22     1679.06    102.04 o 
   4   4   9      845.50      899.72    105.18 o 
   5   4   9      387.25      486.78     80.51 o 
   6   4   9     5689.70     5068.70    277.63 o 
   7   4   9      374.90      450.43    105.07 o 
   8   4   9      387.03      338.10    142.41 o 
   9   4   9        5.31      -72.20    129.47 o 
  -9   5   9        6.59     -100.08    100.08 o 
  -8   5   9      190.56      176.04    117.88 o 
  -7   5   9      183.48       89.48     82.77 o 
  -6   5   9     1275.11     1524.91     99.35 o 
  -5   5   9      566.06      596.39     85.67 o 
  -4   5   9      226.69      336.58     73.10 o 
  -3   5   9     2325.52     2030.54     87.47 o 
  -2   5   9       76.13       92.25     62.24 o 
  -1   5   9      461.97      607.60     74.29 o 
   0   5   9      184.03      331.85     56.48 o 
   1   5   9       14.67       36.91     47.24 o 
   2   5   9    12845.44    13360.72    193.72 o 
   3   5   9     1240.06     1410.02     84.60 o 
   4   5   9     6453.41     5995.34    139.48 o 
   5   5   9      604.11      754.68     89.59 o 
   6   5   9      108.06       73.55     73.09 o 
   7   5   9       57.95      106.88     93.09 o 
   8   5   9      219.74       95.08    127.48 o 
   9   5   9       71.76      -25.84    155.68 o 
  -9   6   9       70.50      -37.16    114.52 o 
  -8   6   9      288.52      351.61    116.02 o 
  -7   6   9      250.01      255.67     91.74 o 
  -6   6   9      140.91      169.36     81.56 o 
  -5   6   9     1721.52     1623.37    108.63 o 
  -4   6   9      118.69      164.45     72.74 o 
  -3   6   9     1810.66     1637.56    101.43 o 
  -2   6   9     1902.51     2175.36    105.70 o 
  -1   6   9     2435.35     2340.84    108.13 o 
   0   6   9     3668.14     3744.34    306.95 o 
   1   6   9     6888.54     7018.09    344.71 o 
   2   6   9       56.21       53.60     56.04 o 
   3   6   9     6916.37     7814.87    173.50 o 
   4   6   9     3681.91     4183.45    126.99 o 
   5   6   9        0.97       -2.60     87.78 o 
   6   6   9       51.47       29.92     89.13 o 
   7   6   9      270.26      215.93     97.99 o 
   8   6   9      742.70     1103.26    166.64 o 
   9   6   9       26.93       61.80    138.18 o 
  -9   7   9      152.39       17.44    117.42 o 
  -8   7   9       87.77      125.71    106.67 o 
  -7   7   9      703.52      670.31    128.70 o 
  -6   7   9     1166.20     1294.00    111.58 o 
  -5   7   9      198.61      167.87     81.13 o 
  -4   7   9      774.74      890.56    196.00 o 
  -3   7   9      769.15      777.19     91.81 o 
  -2   7   9    21027.94    20662.82    497.78 o 
  -1   7   9       50.07       -7.85     62.97 o 
   0   7   9     7151.48     8226.00    250.35 o 
   1   7   9     1463.30     1467.81    138.57 o 
   2   7   9      591.50      519.54    106.99 o 
   3   7   9      136.74      139.85     69.66 o 
   4   7   9     1500.34     1569.20     84.24 o 
   5   7   9      161.62      192.28     96.62 o 
   6   7   9      182.60       44.38    148.17 o 
   7   7   9      278.44      262.22    103.67 o 
   8   7   9      283.29      515.75    118.05 o 
  -9   8   9       53.32     -107.09    143.28 o 
  -8   8   9       39.11      -98.71    113.01 o 
  -7   8   9      148.43      150.46    115.98 o 
  -6   8   9      979.72     1239.12    154.13 o 
  -5   8   9       97.96      141.37    128.32 o 
  -4   8   9     4158.04     4242.96    212.50 o 
  -3   8   9      742.85      697.43     90.81 o 
  -2   8   9    12810.35    13307.35    220.89 o 
  -1   8   9     6434.77     6834.28    167.82 o 
   0   8   9     6348.89     6127.98    175.88 o 
   1   8   9     1905.50     1765.78    117.40 o 
   2   8   9       66.01       79.51     59.76 o 
   3   8   9      939.68      962.30     94.03 o 
   4   8   9       45.36       41.11     72.57 o 
   5   8   9      788.57      926.00    121.89 o 
   6   8   9        8.24      162.58     97.47 o 
   7   8   9      151.30      125.98     99.56 o 
   8   8   9      602.19      731.23    148.08 o 
  -8   9   9       26.32     -127.94    127.94 o 
  -7   9   9        0.33      -64.18    109.53 o 
  -6   9   9      119.63     -101.58    101.58 o 
  -5   9   9     1032.35     1049.02    169.41 o 
  -4   9   9      357.58      341.27    136.41 o 
  -3   9   9     6228.75     6036.61    209.58 o 
  -2   9   9     2213.73     2194.04    125.56 o 
  -1   9   9       71.48       83.85     83.07 o 
   0   9   9      144.15       83.79     79.26 o 
   1   9   9     1489.78     1487.93    110.35 o 
   2   9   9     4039.99     3544.61    213.82 o 
   3   9   9      270.79      203.57     91.68 o 
   4   9   9      434.73      241.62     98.29 o 
   5   9   9      159.24      211.41    104.12 o 
   6   9   9       26.45      -17.20     98.17 o 
   7   9   9       19.41      -82.06    102.67 o 
   8   9   9        9.17     -136.27    136.27 o 
  -8  10   9      331.62      241.49    153.83 o 
  -7  10   9       26.11       -8.52    197.88 o 
  -6  10   9        2.48      -91.83    129.43 o 
  -5  10   9      549.54      629.88    152.05 o 
  -4  10   9      101.56      105.39    138.09 o 
  -3  10   9     2165.04     2182.13    180.08 o 
  -2  10   9     1553.98     1801.07    123.89 o 
  -1  10   9     7307.04     7104.07    181.18 o 
   0  10   9       78.19      138.72     83.88 o 
   1  10   9     2470.46     2317.39    123.62 o 
   2  10   9      143.79      254.12    115.90 o 
   3  10   9       70.48       58.30    113.21 o 
   4  10   9      352.98      468.27    110.61 o 
   5  10   9      865.11      773.17    121.96 o 
   6  10   9      671.83      621.97    121.86 o 
   7  10   9      216.44      106.45    111.80 o 
   8  10   9       67.59       -7.52    117.36 o 
  -8  11   9       92.92       31.85    148.86 o 
  -7  11   9      885.75      907.54    186.63 o 
  -6  11   9       22.31     -120.61    130.45 o 
  -5  11   9     1235.47     1076.09    179.74 o 
  -4  11   9      670.22      627.70    157.96 o 
  -3  11   9       29.97       33.33    129.94 o 
  -2  11   9      440.13      324.27    103.63 o 
  -1  11   9     1477.83     1484.83    130.89 o 
   0  11   9       92.05      126.72     91.88 o 
   1  11   9     1063.33     1518.53    124.11 o 
   2  11   9       18.87      -87.89     87.89 o 
   3  11   9       34.41       43.93     97.42 o 
   4  11   9      551.60      658.69    146.10 o 
   5  11   9     3384.13     3347.82    166.38 o 
   6  11   9      160.71      114.13    111.91 o 
   7  11   9      467.28      646.88    135.21 o 
  -7  12   9       54.43      118.88    147.14 o 
  -6  12   9        0.94      -63.23    129.64 o 
  -5  12   9      319.93      289.69    145.67 o 
  -4  12   9      123.54      145.04    150.99 o 
  -3  12   9      550.62      597.81    157.89 o 
  -2  12   9       48.30      -64.91     93.54 o 
  -1  12   9     1764.93     1926.39    139.70 o 
   0  12   9      151.78      153.68    100.13 o 
   1  12   9     1411.45     1729.49    178.60 o 
   2  12   9      215.53      158.43    102.04 o 
   3  12   9     3115.56     3087.04    157.35 o 
   4  12   9       99.94      111.65    125.94 o 
   5  12   9     1087.79     1239.96    181.96 o 
   6  12   9        0.15        9.73    106.60 o 
   7  12   9      185.98      204.96    124.13 o 
  -7  13   9      263.57      222.80    153.40 o 
  -6  13   9      457.41      474.11    209.60 o 
  -5  13   9     1235.95     1030.43    187.89 o 
  -4  13   9        4.38     -134.79    134.79 o 
  -3  13   9     1055.78     1056.27    180.36 o 
  -2  13   9     1014.04     1220.40    127.83 o 
  -1  13   9       82.09       52.93     98.54 o 
   0  13   9      449.92      474.23    111.72 o 
   1  13   9      253.10      132.99    101.19 o 
   2  13   9     2298.98     2261.51    146.85 o 
   3  13   9       12.21       59.77    125.60 o 
   4  13   9      300.71      355.55    144.76 o 
   5  13   9      769.66      963.64    166.49 o 
   6  13   9       51.02      -84.02    132.99 o 
   7  13   9      525.30      499.30    161.14 o 
  -7  14   9      150.27      151.09    164.18 o 
  -6  14   9      887.12      733.50    183.04 o 
  -5  14   9        4.57      148.26    150.47 o 
  -4  14   9       34.03       80.60    148.66 o 
  -3  14   9      989.44      742.77    163.26 o 
  -2  14   9      213.81      346.88    143.08 o 
  -1  14   9      720.57      712.87    120.22 o 
   0  14   9     1618.26     1966.67    146.81 o 
   1  14   9     1222.53     1605.96    158.83 o 
   2  14   9       55.17      -88.19     88.19 o 
   3  14   9      387.93      408.70    139.25 o 
   4  14   9     1190.26     1207.35    171.40 o 
   5  14   9      518.30      594.04    173.96 o 
   6  14   9      891.22      973.82    294.47 o 
  -6  15   9        2.64       26.97    150.38 o 
  -5  15   9      513.44      642.06    181.77 o 
  -4  15   9      161.60      256.99    165.74 o 
  -3  15   9      851.99      489.26    217.57 o 
  -2  15   9      744.17      690.00    161.10 o 
  -1  15   9       18.15      -70.03     93.99 o 
   0  15   9      573.69      639.21    118.42 o 
   1  15   9      147.47      121.95    101.68 o 
   2  15   9      322.17      503.56    118.20 o 
   3  15   9      205.52      297.72    140.86 o 
   4  15   9      566.85      395.46    143.31 o 
   5  15   9      190.18      350.61    163.56 o 
   6  15   9      416.37       60.76    157.55 o 
  -5  16   9      156.61      143.20    152.21 o 
  -4  16   9     2015.19     2359.73    307.60 o 
  -3  16   9       84.59       43.24    141.50 o 
  -2  16   9      216.33       32.52    142.40 o 
  -1  16   9      458.84      597.03    125.06 o 
   0  16   9       48.74      -29.05    100.82 o 
   1  16   9        1.29       -5.31    126.07 o 
   2  16   9       10.07     -101.68    101.68 o 
   3  16   9       73.04      208.31    142.55 o 
   4  16   9        0.94      -22.33    135.26 o 
   5  16   9        1.56      -42.04    132.41 o 
  -5  17   9        3.96      -92.45    159.99 o 
  -4  17   9       73.73     -134.62    159.92 o 
  -3  17   9      208.61      117.25    304.79 o 
  -2  17   9      498.46      370.76    154.73 o 
  -1  17   9       78.25      -39.67     89.17 o 
   0  17   9     1005.34     1051.99    138.41 o 
   1  17   9      196.64      141.09    112.02 o 
   2  17   9      195.39      141.44    141.61 o 
   3  17   9        2.35      -63.60    197.41 o 
   4  17   9        1.03     -117.62    143.95 o 
  -4  18   9      349.41      309.96    233.99 o 
  -3  18   9       74.78      -65.38    151.79 o 
  -2  18   9      127.44      154.06    108.89 o 
  -1  18   9      655.51      730.22    176.60 o 
   0  18   9        2.67     -110.41    110.41 o 
   1  18   9      222.88       37.55    112.96 o 
   2  18   9       53.07      121.52    158.96 o 
   3  18   9      133.74      254.42    156.53 o 
  -2  19   9       39.72      -99.90    112.84 o 
  -1  19   9        1.00        5.32    138.97 o 
   0  19   9       76.68     -131.77    131.77 o 
   1  19   9      185.70      125.29    121.93 o 
   2  19   9      702.69      871.61    181.13 o 
  -8   0  10       14.60     -117.20    117.20 o 
  -6   0  10     3319.37     3285.00    367.15 o 
  -4   0  10     8282.63     8650.33    159.98 o 
  -2   0  10     5541.48     5894.40    163.97 o 
   0   0  10     7570.93     7816.98    197.88 o 
   2   0  10     1103.80     1109.96    146.30 o 
   4   0  10      299.44      440.44     75.64 o 
   6   0  10      538.10      737.09    131.60 o 
   8   0  10     1148.46      811.21    226.01 o 
  -9   1  10      198.43      147.21    111.42 o 
  -8   1  10       12.76        7.42     84.86 o 
  -7   1  10       22.37      -34.59     76.71 o 
  -6   1  10     1038.39      894.95    102.75 o 
  -5   1  10     1487.90     1757.15     78.86 o 
  -4   1  10    11072.80    10927.31    204.90 o 
  -3   1  10      532.94      546.75     39.98 o 
  -2   1  10     2771.83     2099.57     72.74 o 
  -1   1  10     1491.47     1245.45     71.72 o 
   0   1  10      221.17       65.71     44.37 o 
   1   1  10     5271.64     4711.63     76.98 o 
   2   1  10      194.90      139.83     47.35 o 
   3   1  10      929.79     1234.38     81.30 o 
   4   1  10      946.84     1084.89     74.83 o 
   5   1  10      175.77      217.79     72.80 o 
   6   1  10        0.73      -34.99     67.83 o 
   7   1  10      730.81      369.21    171.62 o 
   8   1  10      278.12      275.56    130.03 o 
   9   1  10       35.33     -122.90    122.90 o 
  -9   2  10      244.77      255.50    116.04 o 
  -8   2  10      566.09      671.02    107.39 o 
  -7   2  10      295.40      159.73     89.88 o 
  -6   2  10      348.97      393.67     76.32 o 
  -5   2  10     1334.66     1406.21     72.78 o 
  -4   2  10      157.66      175.42     42.68 o 
  -3   2  10     6514.56     6315.10    113.40 o 
  -2   2  10    13193.55    14226.42    453.55 o 
  -1   2  10     1307.70     1287.96     90.96 o 
   0   2  10       33.58       93.93     56.02 o 
   1   2  10      648.65      666.68     63.92 o 
   2   2  10     3200.76     3514.21    110.93 o 
   3   2  10     1668.61     1408.10     78.78 o 
   4   2  10     2181.59     2193.75     85.25 o 
   5   2  10      862.83      842.91     76.84 o 
   6   2  10     2909.00     3494.32    125.91 o 
   7   2  10       87.46      129.31     94.36 o 
   8   2  10       52.90      -22.01    124.27 o 
   9   2  10      185.36      128.24    253.21 o 
  -9   3  10       94.20       68.63    113.42 o 
  -8   3  10      101.08       17.47     98.83 o 
  -7   3  10      715.99      882.64    102.81 o 
  -6   3  10     2999.33     3075.48    112.24 o 
  -5   3  10       52.34      105.97     62.00 o 
  -4   3  10     3140.96     2557.58     69.09 o 
  -3   3  10     2352.34     2187.89    140.65 o 
  -2   3  10      850.91     1045.64     72.25 o 
  -1   3  10       95.40      -21.05     39.88 o 
   0   3  10      865.44      608.08     69.76 o 
   1   3  10      903.74      984.63     64.54 o 
   2   3  10    18079.75    15722.29    440.15 o 
   3   3  10      418.74      473.53     80.03 o 
   4   3  10      465.17      526.90     74.04 o 
   5   3  10     1571.54     1513.83    127.43 o 
   6   3  10     2936.12     2709.74    142.96 o 
   7   3  10       93.61       31.00     93.60 o 
   8   3  10      177.51      286.53    140.67 o 
   9   3  10      133.06       66.40    135.72 o 
  -9   4  10        5.97     -111.14    111.14 o 
  -8   4  10      506.41      870.31    133.30 o 
  -7   4  10     2491.35     2416.03    207.92 o 
  -6   4  10      128.43      117.99     70.15 o 
  -5   4  10     3929.22     3924.11    111.91 o 
  -4   4  10       21.45      -48.66     49.20 o 
  -3   4  10      338.40      622.80     71.04 o 
  -2   4  10     4637.71     5215.70    116.97 o 
  -1   4  10       25.25        4.01     46.79 o 
   0   4  10      383.14      108.34     50.90 o 
   1   4  10      405.93      484.48     49.63 o 
   2   4  10      460.56      389.65     52.83 o 
   3   4  10     3142.48     3168.49    127.32 o 
   4   4  10     2709.06     2597.44    107.24 o 
   5   4  10     1006.08     1215.79     89.61 o 
   6   4  10      329.82      451.40    100.64 o 
   7   4  10      962.09      963.66    178.26 o 
   8   4  10       86.32       71.49    123.21 o 
   9   4  10      315.45      275.58    201.63 o 
  -9   5  10     1795.49     1509.19    162.79 o 
  -8   5  10      270.44      198.45    110.77 o 
  -7   5  10     2431.96     2675.65    137.07 o 
  -6   5  10     1015.10     1062.60     93.65 o 
  -5   5  10      381.15      486.08     86.06 o 
  -4   5  10     2357.99     1981.33    154.66 o 
  -3   5  10     1033.79     1137.36     81.10 o 
  -2   5  10     4257.20     4136.52    129.58 o 
  -1   5  10       35.66      -19.14     57.94 o 
   0   5  10      430.37      655.04     74.45 o 
   1   5  10        6.91       -9.07     48.58 o 
   2   5  10     2140.09     2077.26    100.07 o 
   3   5  10    13767.70    13397.66    363.85 o 
   4   5  10        0.03      -15.36     64.40 o 
   5   5  10     4518.38     4495.24    135.35 o 
   6   5  10       37.41      -19.15     92.99 o 
   7   5  10        0.36       61.54     88.50 o 
   8   5  10       36.43      -47.96    118.93 o 
   9   5  10       34.87       75.73    133.56 o 
  -9   6  10       66.63      -52.62    110.79 o 
  -8   6  10      108.35       40.91    122.15 o 
  -7   6  10     1623.51     1887.87    133.07 o 
  -6   6  10      360.98      462.52     90.07 o 
  -5   6  10      415.94      329.91     87.78 o 
  -4   6  10      845.35      826.14    141.04 o 
  -3   6  10     2001.46     2422.80    117.11 o 
  -2   6  10        2.01      -42.25     66.75 o 
  -1   6  10     1602.02     2026.80    105.48 o 
   0   6  10     2928.37     3009.66    113.65 o 
   1   6  10     3213.96     2911.24     92.82 o 
   2   6  10      167.48      160.77     54.92 o 
   3   6  10     2660.55     2786.98    106.00 o 
   4   6  10     3437.59     3552.24    104.79 o 
   5   6  10     3345.25     4080.13    196.58 o 
   6   6  10      942.55      950.17    118.14 o 
   7   6  10      310.03      157.09    102.79 o 
   8   6  10      385.97      216.98    136.32 o 
  -9   7  10       42.15     -116.50    116.50 o 
  -8   7  10        5.24      -47.29    104.21 o 
  -7   7  10      152.69      126.63     92.53 o 
  -6   7  10      529.20      580.15     96.27 o 
  -5   7  10     1209.14     1657.09    121.83 o 
  -4   7  10       88.17       39.50    125.81 o 
  -3   7  10      506.83      579.90     89.91 o 
  -2   7  10     1759.45     1992.99    113.88 o 
  -1   7  10    28425.63    25757.46    505.61 o 
   0   7  10     2382.12     2588.19    170.16 o 
   1   7  10     2206.64     1812.18    102.60 o 
   2   7  10      446.41      432.87     65.29 o 
   3   7  10      162.46      175.09     69.35 o 
   4   7  10      133.64      145.39     64.82 o 
   5   7  10      291.32      214.97    102.11 o 
   6   7  10      573.28      710.13    120.60 o 
   7   7  10     1161.91     1344.13    141.83 o 
   8   7  10      774.78      633.60    124.59 o 
  -8   8  10       73.94      146.78    113.53 o 
  -7   8  10      114.75       14.16    107.36 o 
  -6   8  10      766.59      714.10    120.20 o 
  -5   8  10        4.96      -18.68    122.71 o 
  -4   8  10       47.19      103.90    126.83 o 
  -3   8  10     7410.15     7625.53    194.26 o 
  -2   8  10       80.36      132.00     83.64 o 
  -1   8  10    15029.73    15073.14    609.07 o 
   0   8  10      172.80       53.18     91.36 o 
   1   8  10      952.35      949.74     95.97 o 
   2   8  10     1441.28     1603.50    148.21 o 
   3   8  10      538.30      691.84     87.97 o 
   4   8  10        0.95       47.68     75.80 o 
   5   8  10       76.74      -78.49     93.93 o 
   6   8  10       47.23      -30.41     98.10 o 
   7   8  10       73.61      177.54    108.05 o 
   8   8  10      134.50      145.91    107.83 o 
  -8   9  10       55.15     -103.37    103.37 o 
  -7   9  10      726.92      774.84    135.68 o 
  -6   9  10       88.44       79.97    211.01 o 
  -5   9  10      266.00      295.35    137.89 o 
  -4   9  10     2018.99     2063.67    184.93 o 
  -3   9  10     2066.00     2219.53    192.15 o 
  -2   9  10     9874.28    10133.26    205.52 o 
  -1   9  10      236.24      435.17     99.96 o 
   0   9  10     1130.73     1186.20    112.03 o 
   1   9  10       26.86       20.77     71.02 o 
   2   9  10     1023.52     1041.14    144.76 o 
   3   9  10     6076.79     5975.61    217.87 o 
   4   9  10        6.93      -85.92     85.92 o 
   5   9  10       18.85      -88.88     88.88 o 
   6   9  10      186.11      158.66    103.92 o 
   7   9  10       42.77       28.83    105.13 o 
   8   9  10        2.14     -122.28    122.28 o 
  -8  10  10        1.18       71.85    142.19 o 
  -7  10  10      776.77      849.16    171.20 o 
  -6  10  10      208.44       44.84    140.35 o 
  -5  10  10       68.57      -44.37    122.34 o 
  -4  10  10        9.41      -19.86    130.05 o 
  -3  10  10      223.12      189.05    127.67 o 
  -2  10  10     1399.04     1642.22    127.15 o 
  -1  10  10      312.26      639.96    103.55 o 
   0  10  10     6070.72     5951.10    174.11 o 
   1  10  10       50.96       16.62     77.34 o 
   2  10  10     1671.28     2162.84    180.00 o 
   3  10  10      403.28      520.57    107.98 o 
   4  10  10       12.29      -31.73     93.56 o 
   5  10  10      708.22      859.95    124.91 o 
   6  10  10      258.71      325.68    137.99 o 
   7  10  10      728.24      547.42    125.10 o 
  -8  11  10       73.44      259.20    159.12 o 
  -7  11  10      273.52      614.27    177.06 o 
  -6  11  10      963.87     1043.00    279.00 o 
  -5  11  10     1292.02     1325.43    184.38 o 
  -4  11  10     5059.02     4866.29    243.92 o 
  -3  11  10        1.41       55.66    125.87 o 
  -2  11  10     1395.11     1708.88    129.16 o 
  -1  11  10      677.55      680.41    108.98 o 
   0  11  10     4038.04     3806.69    153.85 o 
   1  11  10       70.04       23.02     85.44 o 
   2  11  10      105.73       39.16     92.23 o 
   3  11  10     1656.82     1850.85    146.34 o 
   4  11  10       14.02       63.33    118.81 o 
   5  11  10      869.44      696.50    126.54 o 
   6  11  10      856.30      922.37    167.45 o 
   7  11  10        3.22       13.49    116.63 o 
  -7  12  10       10.06     -132.58    132.58 o 
  -6  12  10      970.13      655.82    168.36 o 
  -5  12  10        0.13      -42.75    201.63 o 
  -4  12  10      334.86      401.31    151.28 o 
  -3  12  10      285.09      408.14    141.95 o 
  -2  12  10      251.52      252.85    101.39 o 
  -1  12  10      484.52      375.76    108.56 o 
   0  12  10      159.66      164.67     95.10 o 
   1  12  10      201.75      263.27    149.58 o 
   2  12  10     1629.10     1890.48    143.86 o 
   3  12  10      168.97      143.76     95.94 o 
   4  12  10     2874.56     3170.46    202.81 o 
   5  12  10       55.36     -119.96    119.96 o 
   6  12  10     1245.21     1468.79    153.23 o 
   7  12  10       37.41      -26.83    150.67 o 
  -7  13  10      308.84       88.87    146.78 o 
  -6  13  10      344.39       88.00    149.03 o 
  -5  13  10      590.63      695.88    182.87 o 
  -4  13  10     2401.27     2478.91    212.04 o 
  -3  13  10      830.71      887.95    242.89 o 
  -2  13  10       38.44        9.70     98.37 o 
  -1  13  10      343.42      390.96    106.97 o 
   0  13  10      168.96      102.72    109.52 o 
   1  13  10     1071.84     1155.88    189.91 o 
   2  13  10       13.05      -30.72     94.53 o 
   3  13  10     2408.06     2616.95    192.56 o 
   4  13  10       44.23        0.84    127.52 o 
   5  13  10     1173.56     1212.94    188.71 o 
   6  13  10      668.79      543.00    218.51 o 
  -6  14  10      171.72       92.68    235.39 o 
  -5  14  10     2076.29     2156.13    297.76 o 
  -4  14  10       43.91      -93.55    217.57 o 
  -3  14  10      340.35      245.63    228.36 o 
  -2  14  10      140.69       52.93    146.69 o 
  -1  14  10      251.91      442.90    147.27 o 
   0  14  10      544.40      518.50    112.10 o 
   1  14  10     2881.15     2503.10    149.79 o 
   2  14  10     1484.73     1803.61    155.28 o 
   3  14  10      163.39       90.56    132.50 o 
   4  14  10       90.93      -33.65    125.56 o 
   5  14  10      553.27      743.81    173.43 o 
   6  14  10       26.10       86.19    154.73 o 
  -6  15  10        1.42     -143.23    143.23 o 
  -5  15  10      135.00     -136.61    136.61 o 
  -4  15  10      633.08      710.45    175.63 o 
  -3  15  10        7.41     -107.76    189.91 o 
  -2  15  10     1612.21     1920.18    214.12 o 
  -1  15  10      545.31      634.51    123.35 o 
   0  15  10      476.56      416.77    155.78 o 
   1  15  10      337.88      434.54    123.42 o 
   2  15  10       15.73      -42.86    123.19 o 
   3  15  10      591.07      625.97    148.32 o 
   4  15  10      332.38      193.62    171.15 o 
   5  15  10      259.71      475.78    167.40 o 
  -5  16  10      154.85      266.98    177.43 o 
  -4  16  10      711.00      543.39    286.50 o 
  -3  16  10     1699.49     2231.67    233.62 o 
  -2  16  10      615.00      423.42    167.26 o 
  -1  16  10     1023.30      850.69    130.43 o 
   0  16  10      321.11      148.49    109.68 o 
   1  16  10       10.86      -79.25    102.13 o 
   2  16  10       10.46      -48.24    109.50 o 
   3  16  10      247.72      140.62    127.99 o 
   4  16  10        0.13      147.28    137.38 o 
   5  16  10       36.57     -137.80    137.80 o 
  -4  17  10        4.31      -35.32    265.40 o 
  -3  17  10       28.45     -145.89    155.09 o 
  -2  17  10      387.62      306.51    159.50 o 
  -1  17  10       88.27       -7.12    140.49 o 
   0  17  10        5.23      -30.34    106.12 o 
   1  17  10     1387.70     1553.50    159.96 o 
   2  17  10      618.40      651.28    166.51 o 
   3  17  10      462.14      252.37    152.19 o 
   4  17  10        7.66     -135.84    135.84 o 
  -3  18  10      299.85       19.34    165.52 o 
  -2  18  10        0.41      176.82    117.45 o 
  -1  18  10      113.78        4.80    144.65 o 
   0  18  10     1527.67     1851.68    209.43 o 
   1  18  10      112.20      108.04    116.71 o 
   2  18  10        6.69     -127.29    160.37 o 
   3  18  10      121.12      142.83    154.32 o 
  -2  19  10       99.14       88.34    121.26 o 
  -1  19  10       65.77     -151.98    151.98 o 
   0  19  10       70.70     -113.07    113.07 o 
   1  19  10        0.17     -117.17    117.17 o 
  -9   0  11       89.83      -28.13    202.57 o 
  -7   0  11       64.62       61.52    114.97 o 
  -5   0  11     1686.24     1520.00    110.48 o 
  -3   0  11     8414.27     7659.25    119.22 o 
  -1   0  11      272.86      545.21     88.67 o 
   1   0  11    16142.59    16748.48    308.54 o 
   3   0  11    24519.21    23905.56    325.39 o 
   5   0  11       70.84      -74.40    104.57 o 
   7   0  11       18.04      -46.89    164.12 o 
   9   0  11      384.39      154.74    219.45 o 
  -9   1  11      254.90     -110.66    197.88 o 
  -8   1  11      473.61      665.11    107.53 o 
  -7   1  11      104.19       90.58     80.02 o 
  -6   1  11       63.19       92.33     75.40 o 
  -5   1  11       97.43       62.11     53.39 o 
  -4   1  11     4951.67     4959.83     85.40 o 
  -3   1  11     6884.60     6677.15     89.85 o 
  -2   1  11     4633.05     5246.58    103.62 o 
  -1   1  11     4038.58     4348.31    107.11 o 
   0   1  11     4654.62     4047.17    193.30 o 
   1   1  11     5469.22     5421.85     99.38 o 
   2   1  11    10354.66     9704.23    134.50 o 
   3   1  11        5.49      -40.08     54.88 o 
   4   1  11        2.81      -19.48     52.21 o 
   5   1  11      188.07       13.88     70.12 o 
   6   1  11      400.98      306.68     80.89 o 
   7   1  11        7.94       55.50    115.05 o 
   8   1  11       76.04      -90.86    121.88 o 
   9   1  11        7.46     -123.00    123.00 o 
  -9   2  11      621.04      861.85    271.03 o 
  -8   2  11      407.17      356.61     96.14 o 
  -7   2  11      756.48      713.89     99.16 o 
  -6   2  11       44.76      -20.68     63.49 o 
  -5   2  11     1718.79     1793.74     81.62 o 
  -4   2  11       74.16       19.91     41.89 o 
  -3   2  11     1350.02     1107.08     56.33 o 
  -2   2  11       67.66       17.32     44.68 o 
  -1   2  11     5438.35     5452.46    172.32 o 
   0   2  11    20222.93    20740.99    234.49 o 
   1   2  11     2083.22     2228.96     75.42 o 
   2   2  11      542.31      542.07    103.23 o 
   3   2  11     2170.29     2072.62     92.36 o 
   4   2  11     1322.58     1454.34     82.52 o 
   5   2  11     2486.71     2293.82    110.49 o 
   6   2  11       66.28       83.27     76.75 o 
   7   2  11      711.02     1209.49    129.71 o 
   8   2  11      219.94      240.10    131.29 o 
   9   2  11       69.64     -123.99    123.99 o 
  -9   3  11     1249.06     1977.95    224.81 o 
  -8   3  11      114.10       72.65     91.55 o 
  -7   3  11      977.37     1189.78    111.79 o 
  -6   3  11     1259.18     1327.85     94.70 o 
  -5   3  11     8441.88     8805.74    147.10 o 
  -4   3  11       24.07       -1.22     41.46 o 
  -3   3  11     4053.98     4224.78    114.74 o 
  -2   3  11     2667.70     2999.41    101.26 o 
  -1   3  11     2049.56     1759.56     77.58 o 
   0   3  11       94.30      119.04     60.83 o 
   1   3  11     3765.71     3657.23     91.32 o 
   2   3  11     1691.05     1417.44    112.86 o 
   3   3  11     8140.27     8213.10    174.21 o 
   4   3  11     2978.90     2933.58    138.69 o 
   5   3  11        3.72       40.39     63.29 o 
   6   3  11     1132.65     1159.93    135.69 o 
   7   3  11      350.88      305.79    109.65 o 
   8   3  11        2.70      -73.19    124.14 o 
   9   3  11      423.09      181.69    178.19 o 
  -9   4  11      600.41      634.05    171.04 o 
  -8   4  11        2.20      -96.23     96.23 o 
  -7   4  11      352.94      390.83     92.59 o 
  -6   4  11      260.24      314.92     75.05 o 
  -5   4  11        4.57      -61.74     61.74 o 
  -4   4  11     6875.15     6728.98    123.22 o 
  -3   4  11     1252.32     1241.55     87.07 o 
  -2   4  11      138.99        5.26     51.33 o 
  -1   4  11     1525.00     1875.59     91.36 o 
   0   4  11     1889.56     1918.21     84.54 o 
   1   4  11      298.89      404.59     69.44 o 
   2   4  11      786.86      943.25     90.45 o 
   3   4  11       28.71       53.23     77.20 o 
   4   4  11     5482.44     5555.84    140.26 o 
   5   4  11      968.22      947.21     81.46 o 
   6   4  11      318.88      496.83    105.82 o 
   7   4  11        2.93       33.74     94.26 o 
   8   4  11     1065.64      991.05    173.57 o 
  -9   5  11      136.07      106.42    152.41 o 
  -8   5  11     1981.71     1981.65    168.76 o 
  -7   5  11       56.30      174.02     87.51 o 
  -6   5  11     3568.62     3669.59    120.61 o 
  -5   5  11     2609.46     2250.36    121.28 o 
  -4   5  11     3335.29     3376.86    121.73 o 
  -3   5  11      595.25      678.28     75.07 o 
  -2   5  11     1279.85     1417.10    100.90 o 
  -1   5  11     4239.25     4117.89    131.14 o 
   0   5  11     2138.56     1843.80     89.76 o 
   1   5  11      604.75      621.66     66.07 o 
   2   5  11       18.35        4.74     44.66 o 
   3   5  11     2484.98     2723.25    126.54 o 
   4   5  11     6584.11     6765.72    154.12 o 
   5   5  11     1236.55     1070.21    102.62 o 
   6   5  11     2639.11     2423.89    116.62 o 
   7   5  11      298.59      145.98     98.91 o 
   8   5  11       51.05      -76.64    121.90 o 
  -9   6  11       65.72      -65.20    139.90 o 
  -8   6  11        4.20     -115.32    134.49 o 
  -7   6  11     1671.45     1815.58    154.74 o 
  -6   6  11     2754.54     2503.96    126.06 o 
  -5   6  11      717.50      605.78     92.80 o 
  -4   6  11     1168.12     1054.54    118.66 o 
  -3   6  11      768.07      651.29     92.39 o 
  -2   6  11     2884.66     2881.76    129.72 o 
  -1   6  11      356.03      335.10     74.54 o 
   0   6  11     5670.20     5601.61    392.79 o 
   1   6  11     1685.11     1937.61     89.63 o 
   2   6  11     1770.31     1660.28     74.45 o 
   3   6  11        5.74      -33.99     63.35 o 
   4   6  11       81.11      164.70     64.77 o 
   5   6  11      231.86      387.75     95.28 o 
   6   6  11      648.38      932.21    120.52 o 
   7   6  11      186.51       58.57     90.49 o 
   8   6  11      459.71      171.80    170.21 o 
  -9   7  11       75.80     -113.88    152.41 o 
  -8   7  11       55.12     -135.28    135.28 o 
  -7   7  11      185.59       53.88     89.83 o 
  -6   7  11       30.54      -54.62     77.11 o 
  -5   7  11       29.05      -22.55     90.42 o 
  -4   7  11     1746.25     2143.06    189.49 o 
  -3   7  11       81.35       63.48     78.69 o 
  -2   7  11    10176.66    10777.90    205.55 o 
  -1   7  11     1099.25     1123.22    105.54 o 
   0   7  11     4541.29     3708.66    215.20 o 
   1   7  11      544.38      746.63     87.12 o 
   2   7  11     4870.42     4892.82    118.46 o 
   3   7  11       19.23      -17.96     70.49 o 
   4   7  11        2.37      -48.01     63.60 o 
   5   7  11       34.78       39.29     91.47 o 
   6   7  11       40.54      108.26     98.21 o 
   7   7  11      196.15      152.80    105.80 o 
   8   7  11      404.91      147.28    109.84 o 
  -8   8  11       57.83      -31.84    141.58 o 
  -7   8  11       50.01      102.95    113.77 o 
  -6   8  11       34.49      -62.75    106.84 o 
  -5   8  11       13.36       61.38    131.27 o 
  -4   8  11       33.80       26.58    136.73 o 
  -3   8  11      404.88      427.65     90.02 o 
  -2   8  11     8498.74     8566.53    191.58 o 
  -1   8  11      455.48      374.97     88.19 o 
   0   8  11     3561.34     3306.29    131.51 o 
   1   8  11     2200.49     1936.61    109.33 o 
   2   8  11       32.11      -59.56    105.31 o 
   3   8  11     4267.19     4390.28    156.35 o 
   4   8  11       12.54      -69.72     74.78 o 
   5   8  11       76.30      156.18     98.69 o 
   6   8  11        5.17      -95.80     95.80 o 
   7   8  11       17.26     -100.86    100.86 o 
   8   8  11       30.36       39.28    106.18 o 
  -8   9  11      285.76      259.05    149.05 o 
  -7   9  11       55.09      -79.88    111.45 o 
  -6   9  11     1996.49     2104.22    203.21 o 
  -5   9  11     1905.26     1938.27    198.26 o 
  -4   9  11     2440.27     2374.48    194.58 o 
  -3   9  11     2703.45     2390.86    130.33 o 
  -2   9  11      188.63       95.61     86.11 o 
  -1   9  11    14169.18    14732.49    245.71 o 
   0   9  11      441.56      594.77     94.95 o 
   1   9  11     1744.72     1723.62    174.43 o 
   2   9  11     1613.43     2013.95    178.37 o 
   3   9  11     1094.59     1028.52    152.80 o 
   4   9  11      403.44      533.04    113.28 o 
   5   9  11      617.45      734.47    118.53 o 
   6   9  11     1491.09     1595.99    174.67 o 
   7   9  11       96.62      -95.91     95.91 o 
   8   9  11       33.60        8.94    106.19 o 
  -8  10  11      141.67      -45.02    198.82 o 
  -7  10  11        6.25      -12.62    138.06 o 
  -6  10  11     1349.72     1255.74    183.16 o 
  -5  10  11     1361.97     1301.25    227.89 o 
  -4  10  11     2947.11     2882.83    208.38 o 
  -3  10  11     2506.11     2602.22    199.59 o 
  -2  10  11     1019.09     1200.05    130.55 o 
  -1  10  11      360.12      388.58    101.79 o 
   0  10  11      586.64      601.30    103.16 o 
   1  10  11     1284.23     1497.75    167.34 o 
   2  10  11      477.40      465.53    184.28 o 
   3  10  11       65.37      211.60     97.60 o 
   4  10  11     5137.31     5043.22    227.75 o 
   5  10  11       90.60        5.05    101.40 o 
   6  10  11      173.55      230.90    118.31 o 
   7  10  11      123.48      -36.46    107.13 o 
  -7  11  11      283.11       37.29    142.96 o 
  -6  11  11     1692.72     1313.62    198.15 o 
  -5  11  11     2238.01     2048.24    214.61 o 
  -4  11  11     1291.21     1250.75    179.27 o 
  -3  11  11     1906.04     2161.50    202.37 o 
  -2  11  11     1136.29     1009.12    118.31 o 
  -1  11  11       76.96      238.10    104.55 o 
   0  11  11       21.59      -88.79     92.10 o 
   1  11  11     2417.93     2283.83    188.59 o 
   2  11  11     1345.39     1585.20    174.16 o 
   3  11  11     2893.82     3004.16    156.21 o 
   4  11  11        1.42     -120.77    158.96 o 
   5  11  11      273.59      148.43    109.33 o 
   6  11  11     1223.76     1297.96    155.69 o 
   7  11  11       74.97      -53.35    115.75 o 
  -7  12  11     1568.40     1374.72    319.80 o 
  -6  12  11        1.31     -180.06    180.06 o 
  -5  12  11       39.89     -128.26    128.26 o 
  -4  12  11      507.26      241.36    153.90 o 
  -3  12  11      745.52     1100.77    173.21 o 
  -2  12  11     1021.66     1291.98    133.30 o 
  -1  12  11      875.76     1260.51    126.91 o 
   0  12  11       54.12      -64.72     90.17 o 
   1  12  11        2.88       46.12    123.67 o 
   2  12  11        4.75      -81.58     81.58 o 
   3  12  11     3224.70     3474.36    169.26 o 
   4  12  11      133.72      -90.21    120.70 o 
   5  12  11     2461.49     2456.23    198.48 o 
   6  12  11       16.08     -107.27    107.27 o 
   7  12  11      451.65      417.68    126.96 o 
  -7  13  11       28.77      -33.93    160.89 o 
  -6  13  11       88.77      -46.00    136.51 o 
  -5  13  11      401.84       58.90    148.06 o 
  -4  13  11      235.50       -2.50    143.25 o 
  -3  13  11     1788.76     1974.83    207.90 o 
  -2  13  11     2615.38     2655.54    149.14 o 
  -1  13  11      201.58      232.34    109.11 o 
   0  13  11     1464.03     1658.22    158.31 o 
   1  13  11       10.67      -59.22    122.11 o 
   2  13  11       64.71       40.34     94.85 o 
   3  13  11       75.40       69.37    121.75 o 
   4  13  11     1010.87      727.02    148.78 o 
   5  13  11      131.16      298.82    141.40 o 
   6  13  11      696.03      680.79    173.96 o 
  -6  14  11      949.97      862.25    192.62 o 
  -5  14  11      599.59      453.12    163.46 o 
  -4  14  11     1430.92     1561.12    346.99 o 
  -3  14  11      440.92      333.53    157.95 o 
  -2  14  11       58.67       23.70    136.92 o 
  -1  14  11       73.26     -117.34    117.34 o 
   0  14  11      125.44      -10.19    196.47 o 
   1  14  11        8.21     -128.63    128.63 o 
   2  14  11     2532.31     2405.81    151.73 o 
   3  14  11      904.67      860.12    158.89 o 
   4  14  11      181.68       17.63    131.12 o 
   5  14  11       13.14     -113.71    113.71 o 
   6  14  11      152.67      107.17    133.27 o 
  -6  15  11      103.68       -4.92    170.19 o 
  -5  15  11      114.38     -147.97    147.97 o 
  -4  15  11      821.72      763.91    190.91 o 
  -3  15  11     1032.59     1137.40    192.43 o 
  -2  15  11        3.92     -116.28    279.47 o 
  -1  15  11      984.09     1071.94    138.08 o 
   0  15  11      496.34      810.37    165.30 o 
   1  15  11      595.16      659.07    121.62 o 
   2  15  11      273.96      307.06    114.57 o 
   3  15  11      216.97      253.59    134.02 o 
   4  15  11      164.28      185.71    168.34 o 
   5  15  11       54.53      -58.24    141.06 o 
  -5  16  11        2.65     -162.67    162.67 o 
  -4  16  11       33.87       40.85    244.30 o 
  -3  16  11      529.02      353.97    160.43 o 
  -2  16  11      764.14      933.21    184.84 o 
  -1  16  11      532.79      597.39    126.87 o 
   0  16  11     1041.19     1124.60    165.38 o 
   1  16  11      201.42       93.02    104.82 o 
   2  16  11        4.72      -35.70    110.58 o 
   3  16  11       58.05     -123.03    123.03 o 
   4  16  11      191.14       99.96    170.68 o 
  -4  17  11       58.17       -4.39    208.20 o 
  -3  17  11        1.94     -105.57    157.87 o 
  -2  17  11        1.63      -67.20    155.10 o 
  -1  17  11      386.31      380.75    284.16 o 
   0  17  11      214.22       43.94    113.39 o 
   1  17  11       15.27      -56.15    108.35 o 
   2  17  11      837.21      994.03    164.83 o 
   3  17  11      421.38      221.34    272.44 o 
   4  17  11      233.52      151.28    145.87 o 
  -3  18  11      708.46      826.44    200.02 o 
  -2  18  11      262.19      317.39    174.88 o 
  -1  18  11       14.16      -67.45    133.74 o 
   0  18  11      535.22      573.80    134.95 o 
   1  18  11     1256.11     1188.75    155.92 o 
   2  18  11      133.38       91.61    134.60 o 
   3  18  11       14.12     -195.07    212.88 o 
  -1  19  11      152.31      -28.59    146.10 o 
   0  19  11        1.15     -114.34    114.34 o 
   1  19  11       15.76     -110.80    110.80 o 
  -8   0  12      814.82     1304.50    260.71 o 
  -6   0  12      143.77      242.87    114.42 o 
  -4   0  12     1684.54     1511.16    105.08 o 
  -2   0  12      962.64     1057.06    222.26 o 
   0   0  12      212.24      161.73     74.86 o 
   2   0  12    15203.04    13681.47    226.47 o 
   4   0  12     6752.73     5974.49    339.02 o 
   6   0  12      166.72      340.52    117.71 o 
   8   0  12       52.29       17.82    176.31 o 
  -9   1  12      264.72      309.13    155.74 o 
  -8   1  12       69.85        1.45    132.97 o 
  -7   1  12      637.35      750.77    204.91 o 
  -6   1  12      769.67      721.18     95.88 o 
  -5   1  12      850.35      940.02     70.99 o 
  -4   1  12      640.11      653.16     53.81 o 
  -3   1  12     6101.03     6036.26    144.34 o 
  -2   1  12     4269.23     4567.27    173.41 o 
  -1   1  12     1393.43     1549.11     83.53 o 
   0   1  12    14210.51    15440.87    432.35 o 
   1   1  12     6154.43     5924.30    101.49 o 
   2   1  12     5816.48     6001.44    156.75 o 
   3   1  12     5570.71     5382.71    154.45 o 
   4   1  12       80.88       74.44     66.41 o 
   5   1  12       34.83        2.68     68.87 o 
   6   1  12        6.11      112.34     75.48 o 
   7   1  12      216.80      227.69    123.99 o 
   8   1  12      176.07       67.37    168.34 o 
  -9   2  12      288.18      632.09    261.65 o 
  -8   2  12     1240.62     1668.07    201.98 o 
  -7   2  12      323.44      374.96    108.21 o 
  -6   2  12     1660.57     1911.96    103.42 o 
  -5   2  12      297.88      334.55     60.99 o 
  -4   2  12     3919.55     4043.42     82.95 o 
  -3   2  12      889.98      899.80     77.66 o 
  -2   2  12      202.91      254.32     53.39 o 
  -1   2  12      947.82      936.02     74.25 o 
   0   2  12      419.99      305.76     65.59 o 
   1   2  12     8396.38     7727.52    141.97 o 
   2   2  12      173.75      210.14     65.38 o 
   3   2  12      214.33      266.68     67.14 o 
   4   2  12     2123.89     1859.37     98.20 o 
   5   2  12      324.69      271.58     77.41 o 
   6   2  12     2455.19     2201.48    119.11 o 
   7   2  12        4.59       32.12     89.82 o 
   8   2  12      176.82      263.69    164.59 o 
  -9   3  12      305.10      573.94    265.40 o 
  -8   3  12     2717.12     3236.65    332.46 o 
  -7   3  12     2768.18     2532.71    152.36 o 
  -6   3  12     1146.12     1282.04     96.77 o 
  -5   3  12     1498.06     1578.47     95.74 o 
  -4   3  12     8504.88     8928.42    192.77 o 
  -3   3  12      191.85      143.30     49.49 o 
  -2   3  12     2579.02     2577.08     87.67 o 
  -1   3  12      707.94      861.85     65.16 o 
   0   3  12     6956.17     6535.42    355.71 o 
   1   3  12      274.47      209.84     50.48 o 
   2   3  12     1361.84     1680.55    101.07 o 
   3   3  12     3878.13     3733.62    284.22 o 
   4   3  12     2597.96     2198.79    103.36 o 
   5   3  12      438.54      538.70     74.58 o 
   6   3  12        7.70      -12.24     87.71 o 
   7   3  12      416.37      404.89    108.28 o 
   8   3  12      373.58      268.59    140.30 o 
  -9   4  12      513.37      966.89    274.78 o 
  -8   4  12      222.57       86.32    132.37 o 
  -7   4  12       74.69       89.29    100.18 o 
  -6   4  12      213.01      178.78     83.04 o 
  -5   4  12     3459.61     3180.99    108.78 o 
  -4   4  12       21.52      -52.55     52.55 o 
  -3   4  12     3938.60     4027.30    121.75 o 
  -2   4  12     1494.04     1706.55     91.61 o 
  -1   4  12     3474.89     2926.37    102.54 o 
   0   4  12      577.37      633.47     70.16 o 
   1   4  12       17.04       54.79     47.77 o 
   2   4  12     6956.72     7198.13    433.16 o 
   3   4  12     5763.29     5498.95    157.02 o 
   4   4  12      562.84      681.00     85.36 o 
   5   4  12     3659.49     3999.67    115.24 o 
   6   4  12      637.58      474.23    105.54 o 
   7   4  12       88.20      238.46    105.16 o 
   8   4  12      183.82      249.90    137.79 o 
  -9   5  12      242.63      441.71    241.02 o 
  -8   5  12      480.78      308.54    210.07 o 
  -7   5  12     2008.62     2109.30    151.43 o 
  -6   5  12      212.87      169.05     82.76 o 
  -5   5  12     2630.64     2804.22    106.22 o 
  -4   5  12     4269.23     3909.49    154.15 o 
  -3   5  12      903.11     1092.22     91.33 o 
  -2   5  12     8751.76     9170.96    249.80 o 
  -1   5  12     2410.94     2002.59    108.60 o 
   0   5  12     1677.59     1654.94     90.14 o 
   1   5  12        0.64       23.65     53.92 o 
   2   5  12     1221.14     1425.43     74.87 o 
   3   5  12     1453.11     1532.24    119.82 o 
   4   5  12      427.73      479.12     84.40 o 
   5   5  12     1058.36     1663.41    127.65 o 
   6   5  12       30.57      -46.21     89.09 o 
   7   5  12     3493.90     3442.21    185.78 o 
   8   5  12      144.94      119.02    132.59 o 
  -9   6  12       96.60      268.22    223.20 o 
  -8   6  12       33.15      292.60    219.45 o 
  -7   6  12        0.08      -91.76    111.88 o 
  -6   6  12     1702.42     1848.51    128.50 o 
  -5   6  12      417.20      571.20    115.62 o 
  -4   6  12       13.89      -27.51     87.84 o 
  -3   6  12     5181.63     4857.41    153.48 o 
  -2   6  12     3974.65     3840.03    140.34 o 
  -1   6  12     3713.92     3573.15    133.46 o 
   0   6  12      141.57       32.65     68.37 o 
   1   6  12      808.93      800.44     76.85 o 
   2   6  12      685.49      792.27     66.92 o 
   3   6  12      144.65      126.74     69.13 o 
   4   6  12     3383.07     3362.37    109.91 o 
   5   6  12       26.86        1.30     85.87 o 
   6   6  12     1229.05     1632.64    123.39 o 
   7   6  12      237.42       60.78    101.55 o 
   8   6  12       89.63      -29.75    123.79 o 
  -8   7  12       63.40      196.94    206.32 o 
  -7   7  12        2.55      -92.05     92.05 o 
  -6   7  12       90.38       32.21     82.13 o 
  -5   7  12      267.09      144.07    100.07 o 
  -4   7  12      968.80      935.55    159.12 o 
  -3   7  12     5591.93     5503.01    163.18 o 
  -2   7  12     8497.09     8084.52    250.76 o 
  -1   7  12     6909.36     6597.87    334.36 o 
   0   7  12       86.30       87.81     75.06 o 
   1   7  12     8780.83     8648.94    198.15 o 
   2   7  12     1133.19     1154.05    109.02 o 
   3   7  12     2032.42     2110.47    110.96 o 
   4   7  12     1932.35     1964.80     97.32 o 
   5   7  12      194.17      318.80    117.39 o 
   6   7  12      121.04      -40.76     97.06 o 
   7   7  12      139.03      -24.89     96.50 o 
   8   7  12        1.56      -96.73     96.73 o 
  -8   8  12        2.44     -201.63    204.44 o 
  -7   8  12      363.60      259.67    120.42 o 
  -6   8  12       56.18       11.88    136.27 o 
  -5   8  12      402.36      455.21    142.65 o 
  -4   8  12      213.67      100.21    132.86 o 
  -3   8  12       24.79      -25.26     80.99 o 
  -2   8  12      382.22      429.95     94.92 o 
  -1   8  12     4579.97     4039.55    149.84 o 
   0   8  12      462.56      721.99     99.29 o 
   1   8  12     6985.11     6709.59    165.15 o 
   2   8  12     2325.78     2240.01    216.17 o 
   3   8  12       35.41       81.49     83.61 o 
   4   8  12      198.96      264.67     80.53 o 
   5   8  12      122.57       72.28     94.09 o 
   6   8  12       60.28       68.35     97.61 o 
   7   8  12       49.12       54.22    135.37 o 
   8   8  12       69.95     -143.17    143.17 o 
  -8   9  12      100.42      186.63    212.88 o 
  -7   9  12      875.23      739.02    175.13 o 
  -6   9  12       50.48       95.37    144.68 o 
  -5   9  12       85.25      116.00    139.00 o 
  -4   9  12     1900.68     2336.89    208.11 o 
  -3   9  12      875.23      915.04    162.43 o 
  -2   9  12     3332.18     2876.43    144.61 o 
  -1   9  12     1759.17     2050.07    139.33 o 
   0   9  12    11056.82    10421.51    208.06 o 
   1   9  12      194.32      230.87     82.67 o 
   2   9  12      284.01      392.94    121.00 o 
   3   9  12     1630.98     2190.68    331.52 o 
   4   9  12      975.25     1180.61    171.77 o 
   5   9  12      330.58      454.84    112.03 o 
   6   9  12      180.69       54.26    103.57 o 
   7   9  12      390.87       90.04    108.90 o 
  -8  10  12      422.70      410.76    238.21 o 
  -7  10  12        3.99     -138.72    138.72 o 
  -6  10  12       11.90     -118.55    175.84 o 
  -5  10  12      380.66      369.86    152.56 o 
  -4  10  12      464.52      258.98    145.52 o 
  -3  10  12      906.61      922.54    157.41 o 
  -2  10  12     9179.49     8672.26    275.14 o 
  -1  10  12       21.34       55.38     91.70 o 
   0  10  12      654.50      657.61    107.79 o 
   1  10  12      328.78      127.97    136.92 o 
   2  10  12     1166.28     1466.74    169.00 o 
   3  10  12       60.78       45.54     87.62 o 
   4  10  12      523.79      677.06    179.59 o 
   5  10  12     1988.11     2163.19    151.55 o 
   6  10  12      369.91      210.55    115.85 o 
   7  10  12       41.21      -20.64    132.85 o 
  -7  11  12      327.56      222.22    247.11 o 
  -6  11  12      312.98      106.88    151.38 o 
  -5  11  12      145.76       12.48    142.58 o 
  -4  11  12     2972.09     3100.51    211.59 o 
  -3  11  12      144.86      117.64    138.30 o 
  -2  11  12       35.15      167.22     97.11 o 
  -1  11  12        8.07      -84.75     84.75 o 
   0  11  12      518.30      635.40    111.32 o 
   1  11  12      531.66      548.49    149.24 o 
   2  11  12     1280.84     1635.63    187.44 o 
   3  11  12      591.87      754.31    121.75 o 
   4  11  12     2076.19     2235.90    249.93 o 
   5  11  12      475.31      144.50    113.33 o 
   6  11  12       11.08      -41.72    104.06 o 
   7  11  12      452.07      216.24    153.31 o 
  -7  12  12      144.74      -55.39    310.89 o 
  -6  12  12     1752.91     1707.42    224.45 o 
  -5  12  12       11.64     -143.92    143.92 o 
  -4  12  12       20.86      -93.74    143.92 o 
  -3  12  12      265.52      121.13    190.85 o 
  -2  12  12      191.33      235.35    105.69 o 
  -1  12  12      527.98      611.11    115.14 o 
   0  12  12      199.74      242.79    123.76 o 
   1  12  12        1.89       17.96    130.61 o 
   2  12  12       81.96      155.83    130.31 o 
   3  12  12       32.49       67.65     96.69 o 
   4  12  12      402.58      393.64    143.53 o 
   5  12  12       77.81       95.22    128.85 o 
   6  12  12      972.48      609.97    289.32 o 
  -7  13  12      617.90      234.45    286.03 o 
  -6  13  12      167.67      233.63    158.74 o 
  -5  13  12      504.54      423.36    174.03 o 
  -4  13  12      210.86      154.16    150.81 o 
  -3  13  12       52.05     -114.77    132.47 o 
  -2  13  12      617.61      869.28    124.86 o 
  -1  13  12     2668.58     2505.19    156.24 o 
   0  13  12     1362.87     1569.63    192.10 o 
   1  13  12      714.71      820.78    152.91 o 
   2  13  12      219.47      123.52     99.51 o 
   3  13  12      310.05      418.05    110.80 o 
   4  13  12      378.88      381.94    148.85 o 
   5  13  12      174.17      -48.07    129.95 o 
   6  13  12      194.98      213.00    169.28 o 
  -6  14  12       55.04      -17.10    167.80 o 
  -5  14  12      716.94      811.02    191.95 o 
  -4  14  12      543.64      524.04    163.90 o 
  -3  14  12     1096.29     1156.25    196.98 o 
  -2  14  12      578.17      448.88    165.47 o 
  -1  14  12      111.63      -13.57    101.23 o 
   0  14  12       15.50     -125.92    125.92 o 
   1  14  12        0.86     -124.59    129.08 o 
   2  14  12      258.69      222.78    107.31 o 
   3  14  12      271.72      337.57    144.89 o 
   4  14  12      947.82      820.87    163.81 o 
   5  14  12      275.85      286.09    147.24 o 
  -5  15  12      379.49      143.34    185.69 o 
  -4  15  12     1275.34     1321.53    251.33 o 
  -3  15  12      225.48      205.30    157.71 o 
  -2  15  12      209.37      307.39    156.34 o 
  -1  15  12       68.19      -55.49    104.40 o 
   0  15  12     1015.03      895.84    170.58 o 
   1  15  12      602.83      485.82    118.28 o 
   2  15  12     1403.80     1244.30    142.53 o 
   3  15  12      571.68      530.86    192.25 o 
   4  15  12      326.29      247.13    210.54 o 
   5  15  12       23.71       -0.63    137.26 o 
  -5  16  12        5.68       24.85    167.75 o 
  -4  16  12        0.79      -75.71    160.58 o 
  -3  16  12       12.30      -52.91    279.00 o 
  -2  16  12      365.86      275.35    152.09 o 
  -1  16  12      791.41      817.80    236.33 o 
   0  16  12       11.37      -57.35    137.83 o 
   1  16  12     1898.62     1955.01    169.08 o 
   2  16  12       84.06       39.34    105.14 o 
   3  16  12       12.87       36.84    138.00 o 
   4  16  12      190.29      184.23    150.76 o 
  -4  17  12       60.21     -110.44    159.26 o 
  -3  17  12      160.08      -79.38    159.66 o 
  -2  17  12      292.84       78.29    155.63 o 
  -1  17  12      206.98      349.81    296.35 o 
   0  17  12      376.60      264.36    119.28 o 
   1  17  12       48.88      -39.12    113.21 o 
   2  17  12       57.64       48.44    138.65 o 
   3  17  12      870.26      701.40    229.76 o 
  -3  18  12      165.86      -62.83    286.97 o 
  -2  18  12      504.39      174.43    297.29 o 
  -1  18  12      527.11      273.63    154.50 o 
   0  18  12        1.35     -108.76    108.76 o 
   1  18  12      729.25      697.95    137.84 o 
   2  18  12      821.84      926.32    171.34 o 
  -9   0  13      822.06      573.94    252.27 o 
  -7   0  13      605.88      908.74    219.45 o 
  -5   0  13     1637.54     2082.47    163.34 o 
  -3   0  13      731.36      817.68    131.72 o 
  -1   0  13     9294.20     9186.96    482.97 o 
   1   0  13     1078.00      989.92    127.07 o 
   3   0  13     6995.26     5648.11    177.11 o 
   5   0  13     1750.03     1778.35    151.39 o 
   7   0  13       75.34      210.07    164.12 o 
  -9   1  13      142.40      196.94    152.07 o 
  -8   1  13      645.77      862.46    175.19 o 
  -7   1  13      427.39      507.76    149.40 o 
  -6   1  13      417.20      332.25    131.92 o 
  -5   1  13       21.55       22.79     73.09 o 
  -4   1  13     1655.61     1816.67     90.39 o 
  -3   1  13     1499.99     1798.71     88.92 o 
  -2   1  13     2895.05     2988.69    111.72 o 
  -1   1  13     3514.98     3413.14    109.03 o 
   0   1  13     3069.51     2902.94    103.18 o 
   1   1  13    17940.40    16681.92    156.61 o 
   2   1  13     1020.44     1078.22     71.17 o 
   3   1  13     4838.38     4696.32    134.96 o 
   4   1  13      444.63      441.53     77.64 o 
   5   1  13        2.26      -14.34     69.81 o 
   6   1  13      108.50      181.61     84.90 o 
   7   1  13       20.39      -90.10    116.76 o 
   8   1  13       91.61      -15.44    126.33 o 
  -9   2  13      257.68      175.37    221.32 o 
  -8   2  13       19.31      -46.98    134.63 o 
  -7   2  13      327.15      457.86    149.27 o 
  -6   2  13        3.24      -91.66     91.66 o 
  -5   2  13      260.65      346.00     85.34 o 
  -4   2  13       32.37       70.51     57.85 o 
  -3   2  13     3805.47     3951.53    158.72 o 
  -2   2  13      367.00      388.40     59.07 o 
  -1   2  13     1073.84     1426.36     84.95 o 
   0   2  13     7783.82     8131.61    577.99 o 
   1   2  13     1389.52      961.62     68.77 o 
   2   2  13     5988.98     5408.34    116.03 o 
   3   2  13      218.97      351.16     73.17 o 
   4   2  13      624.23      697.73     85.78 o 
   5   2  13       92.61       47.66     74.31 o 
   6   2  13      163.70      114.75     75.68 o 
   7   2  13      837.35      788.84    126.99 o 
   8   2  13        5.66      -57.66    125.20 o 
  -9   3  13       59.02     -205.38    205.38 o 
  -8   3  13      194.47      167.63    150.85 o 
  -7   3  13     1036.00     1345.31    179.53 o 
  -6   3  13     2302.04     2352.01    154.13 o 
  -5   3  13      209.51      242.18     98.26 o 
  -4   3  13     1131.51     1144.64     90.64 o 
  -3   3  13     3061.29     3061.50    135.90 o 
  -2   3  13      174.79      215.81     58.84 o 
  -1   3  13     5245.29     4832.51    122.04 o 
   0   3  13      171.49      322.19     75.54 o 
   1   3  13       22.16       66.09     50.34 o 
   2   3  13      878.70     1170.18     95.49 o 
   3   3  13       39.98        2.49     76.82 o 
   4   3  13      147.18      110.13     72.08 o 
   5   3  13      363.48      208.98     81.96 o 
   6   3  13      132.59      219.91    111.27 o 
   7   3  13      603.50     1069.20    128.61 o 
   8   3  13      165.20      108.10    135.12 o 
  -9   4  13       44.91       59.08    221.32 o 
  -8   4  13      265.60      241.70    134.92 o 
  -7   4  13       13.59     -101.24    105.88 o 
  -6   4  13      179.96      174.44    104.37 o 
  -5   4  13     1007.13     1096.45    127.37 o 
  -4   4  13      446.98      402.04     77.69 o 
  -3   4  13     2253.00     2414.39    109.91 o 
  -2   4  13     1743.07     1641.35    111.45 o 
  -1   4  13      461.74      370.27     70.72 o 
   0   4  13     8921.00     8616.86    238.51 o 
   1   4  13      282.18      229.76     71.32 o 
   2   4  13     1238.62     1493.71    107.95 o 
   3   4  13     2338.49     2487.84    125.11 o 
   4   4  13      254.30      195.87     87.27 o 
   5   4  13     1282.61     1386.06     96.86 o 
   6   4  13     1400.87     1892.94    151.09 o 
   7   4  13      263.41      189.10    107.78 o 
   8   4  13        5.85      -55.21    118.13 o 
  -9   5  13        5.69      -27.20    194.13 o 
  -8   5  13        5.56      -65.65    187.56 o 
  -7   5  13      191.54      243.94    131.51 o 
  -6   5  13     4289.21     4856.52    184.01 o 
  -5   5  13     1205.54     1154.18    103.58 o 
  -4   5  13     3998.75     3566.49    157.62 o 
  -3   5  13     3874.33     3697.29    122.75 o 
  -2   5  13     5127.62     5000.99    297.62 o 
  -1   5  13     3866.84     3457.23    280.62 o 
   0   5  13       56.95      -15.95     61.90 o 
   1   5  13      324.45      290.50     63.84 o 
   2   5  13        1.81      -36.64     49.07 o 
   3   5  13       11.88      111.11     85.03 o 
   4   5  13      376.54      680.34     90.44 o 
   5   5  13       92.62       22.42     77.09 o 
   6   5  13      871.11     1416.79    135.73 o 
   7   5  13        7.57       88.35     99.72 o 
   8   5  13     1012.98      654.70    156.81 o 
  -8   6  13      195.24     -102.22    183.81 o 
  -7   6  13       44.73      -91.64    106.81 o 
  -6   6  13        9.52      -35.03     90.52 o 
  -5   6  13       47.39       17.18     94.67 o 
  -4   6  13     2124.03     2049.17    145.43 o 
  -3   6  13     1045.26     1200.30    111.62 o 
  -2   6  13     1901.46     1940.23    118.27 o 
  -1   6  13     1036.00     1117.38    105.90 o 
   0   6  13      266.18      229.18     68.21 o 
   1   6  13     1908.23     1918.17     98.12 o 
   2   6  13     5662.42     6074.25    200.78 o 
   3   6  13      150.82      230.94     77.77 o 
   4   6  13     2205.89     2227.37    100.54 o 
   5   6  13      991.24     1137.49    128.04 o 
   6   6  13      206.56      157.40     94.13 o 
   7   6  13      801.62      870.47    130.68 o 
   8   6  13        2.64     -118.63    118.63 o 
  -8   7  13     1382.55     1586.78    304.79 o 
  -7   7  13       13.71      -56.36     98.53 o 
  -6   7  13      248.77      172.91    112.05 o 
  -5   7  13       76.33       85.48     94.53 o 
  -4   7  13      132.32      199.67    130.17 o 
  -3   7  13     1613.40     1767.72    126.72 o 
  -2   7  13     3393.62     3033.57    140.17 o 
  -1   7  13      807.77      952.68    105.76 o 
   0   7  13     3072.64     2680.88    131.01 o 
   1   7  13        6.06      -26.16     68.61 o 
   2   7  13     2981.48     3073.55    147.11 o 
   3   7  13      388.84      621.42     92.38 o 
   4   7  13     1054.87     1061.76     91.44 o 
   5   7  13     1216.45     1858.98    152.19 o 
   6   7  13     1105.42     1729.44    183.49 o 
   7   7  13      159.70      110.19    104.79 o 
   8   7  13       63.72       27.28    110.11 o 
  -8   8  13        0.84      -10.32    194.13 o 
  -7   8  13      407.31      393.82    159.81 o 
  -6   8  13      105.60     -122.31    122.31 o 
  -5   8  13      174.41      251.26    145.60 o 
  -4   8  13        1.69     -136.01    203.97 o 
  -3   8  13      159.00      200.82     93.71 o 
  -2   8  13       42.19       66.48     88.81 o 
  -1   8  13     2000.13     2207.74    166.70 o 
   0   8  13     4886.31     4134.47    144.68 o 
   1   8  13     1095.28     1291.45    107.76 o 
   2   8  13     3605.83     4319.96    215.23 o 
   3   8  13        7.14       16.87     86.57 o 
   4   8  13      157.84      149.87     68.87 o 
   5   8  13     1081.52     1252.79    136.46 o 
   6   8  13      225.89       82.92    104.49 o 
   7   8  13        5.92       13.71    102.03 o 
  -8   9  13       89.27      120.04    202.57 o 
  -7   9  13      704.65      531.96    173.30 o 
  -6   9  13      745.62      686.41    174.00 o 
  -5   9  13       36.00       25.98    128.25 o 
  -4   9  13     1574.93     1444.51    412.17 o 
  -3   9  13      897.57      805.52    157.51 o 
  -2   9  13       56.13      -42.08     85.28 o 
  -1   9  13     1218.48     1281.31    122.17 o 
   0   9  13     3921.91     3393.96    224.14 o 
   1   9  13     7810.47     7388.20    282.25 o 
   2   9  13      806.27      797.04    145.67 o 
   3   9  13     1756.09     1890.15    165.21 o 
   4   9  13        1.36      -11.28     77.39 o 
   5   9  13      841.74      873.39    129.94 o 
   6   9  13      467.78      739.74    125.83 o 
   7   9  13       93.01      121.88    146.39 o 
  -7  10  13      279.10      171.33    165.57 o 
  -6  10  13      553.84      510.63    158.34 o 
  -5  10  13      115.71       11.39    148.47 o 
  -4  10  13      280.67      167.17    145.30 o 
  -3  10  13     1063.49     1504.59    186.42 o 
  -2  10  13       15.40       47.66     91.85 o 
  -1  10  13     2440.15     2930.94    151.15 o 
   0  10  13      802.59      798.41    109.03 o 
   1  10  13      611.03      823.92    145.06 o 
   2  10  13        4.27      -60.63    114.92 o 
   3  10  13     2735.05     2650.58    149.87 o 
   4  10  13      825.13     1139.79    200.22 o 
   5  10  13      934.03     1082.70    135.26 o 
   6  10  13      314.97      309.17    122.07 o 
   7  10  13      126.58       -1.62    118.36 o 
  -7  11  13      523.01      387.26    169.16 o 
  -6  11  13      190.95       60.91    153.02 o 
  -5  11  13       40.86       46.03    153.80 o 
  -4  11  13       74.57      -11.67    134.79 o 
  -3  11  13      762.33     1106.23    261.65 o 
  -2  11  13      816.93     1124.10    129.10 o 
  -1  11  13     2200.75     2533.30    144.13 o 
   0  11  13        7.86       82.53     89.76 o 
   1  11  13      215.48      277.25    142.55 o 
   2  11  13       84.90      119.06    118.63 o 
   3  11  13      799.66      927.52    132.81 o 
   4  11  13     1461.96     1291.16    162.26 o 
   5  11  13      747.45      705.32    163.67 o 
   6  11  13       97.59      196.08    115.92 o 
  -7  12  13      348.59      324.69    178.31 o 
  -6  12  13      139.42       11.58    144.86 o 
  -5  12  13     2647.36     2673.94    535.49 o 
  -4  12  13      378.21      273.23    193.66 o 
  -3  12  13     3191.25     3289.79    220.58 o 
  -2  12  13      715.37      614.40    111.03 o 
  -1  12  13      238.18      291.84    106.05 o 
   0  12  13      213.90      379.05    104.62 o 
   1  12  13       69.11       12.79    126.37 o 
   2  12  13       40.06       14.71    119.36 o 
   3  12  13      110.89       91.38     96.01 o 
   4  12  13        2.60       33.85    122.49 o 
   5  12  13      239.61      152.85    135.79 o 
   6  12  13        0.31      -40.19    136.06 o 
  -6  13  13      406.86      199.76    166.75 o 
  -5  13  13        0.04       28.24    156.49 o 
  -4  13  13     1020.05     1128.56    195.09 o 
  -3  13  13       73.24      -24.09    133.52 o 
  -2  13  13        2.45      -40.18    201.16 o 
  -1  13  13     2324.36     2581.62    149.80 o 
   0  13  13      546.68      766.24    160.98 o 
   1  13  13      145.72       13.94    125.91 o 
   2  13  13       75.67      133.48    100.12 o 
   3  13  13      170.68      -81.42    101.70 o 
   4  13  13      155.92       22.20    219.45 o 
   5  13  13      818.37      918.83    177.94 o 
   6  13  13      130.47      -18.98    150.80 o 
  -6  14  13      269.89      272.23    169.40 o 
  -5  14  13        3.48     -138.04    138.04 o 
  -4  14  13      416.97      391.48    170.21 o 
  -3  14  13      126.65      120.27    151.39 o 
  -2  14  13      742.12      705.47    189.91 o 
  -1  14  13      175.10      207.76    106.23 o 
   0  14  13       14.49      116.31    133.83 o 
   1  14  13        0.63      114.86    138.25 o 
   2  14  13       22.33       73.63    104.27 o 
   3  14  13      533.49      542.84    153.48 o 
   4  14  13      273.85      169.40    144.19 o 
   5  14  13      126.21       46.09    141.24 o 
  -5  15  13       35.38     -165.39    165.39 o 
  -4  15  13      432.48      368.85    185.20 o 
  -3  15  13      284.73      218.98    170.04 o 
  -2  15  13       13.28      -58.73    143.62 o 
  -1  15  13       67.16      -33.08    261.18 o 
   0  15  13        4.36     -113.53    127.48 o 
   1  15  13     1191.23     1292.31    271.97 o 
   2  15  13       95.47      117.74    108.60 o 
   3  15  13      921.90     1122.37    174.12 o 
   4  15  13       84.13        8.82    139.02 o 
  -4  16  13       65.74      -32.08    173.94 o 
  -3  16  13      219.50      109.67    164.11 o 
  -2  16  13        1.95      -41.58    278.06 o 
  -1  16  13      371.77      414.12    160.18 o 
   0  16  13     1403.48     1769.91    207.63 o 
   1  16  13       56.85       -0.08    106.46 o 
   2  16  13     1341.60     1339.76    153.66 o 
   3  16  13       15.53      -78.69    139.27 o 
   4  16  13       43.32     -129.52    129.52 o 
  -3  17  13      139.49       32.46    159.53 o 
  -2  17  13      435.03      366.65    174.90 o 
  -1  17  13      136.54      -28.13    289.79 o 
   0  17  13      617.37      796.60    131.26 o 
   1  17  13      291.12      222.37    117.68 o 
   2  17  13        0.58       62.33    135.39 o 
   3  17  13        0.04      -68.73    131.25 o 
  -2  18  13      221.32       45.02    249.46 o 
  -1  18  13      336.84     -169.74    277.59 o 
   0  18  13      556.68      535.47    143.77 o 
   1  18  13       25.29      -84.25    142.10 o 
  -8   0  14     2022.60     2048.19    316.98 o 
  -6   0  14     3311.52     3329.25    293.54 o 
  -4   0  14       31.76      -69.71     69.71 o 
  -2   0  14      330.22      315.74     92.36 o 
   0   0  14    13599.16    12249.43   1073.33 o 
   2   0  14     2764.09     2697.46    145.36 o 
   4   0  14     2612.01     3219.37    178.65 o 
   6   0  14     1379.00     1461.14    176.31 o 
   8   0  14        3.15     -167.87    167.87 o 
  -9   1  14      520.01      732.65    312.76 o 
  -8   1  14      464.72      217.60    142.21 o 
  -7   1  14     2883.11     2604.26    198.17 o 
  -6   1  14      308.60      280.83    202.10 o 
  -5   1  14        5.61        3.16     73.20 o 
  -4   1  14      147.01       40.21     61.90 o 
  -3   1  14     1913.73     2035.47     91.87 o 
  -2   1  14     2298.81     2655.08     96.34 o 
  -1   1  14     4053.13     3760.46    117.35 o 
   0   1  14     2059.78     1994.04    111.33 o 
   1   1  14     8804.56     8267.79    326.36 o 
   2   1  14     7846.81     6760.19    248.52 o 
   3   1  14        0.26       27.20     62.45 o 
   4   1  14     1998.29     2140.08    108.23 o 
   5   1  14        9.05      -45.04     69.45 o 
   6   1  14      336.12      193.06     90.56 o 
   7   1  14       30.37       34.31    112.36 o 
   8   1  14       11.72      110.54    132.03 o 
  -9   2  14      320.89      285.29    228.36 o 
  -8   2  14        4.87        4.60    136.27 o 
  -7   2  14       37.05       91.05    133.17 o 
  -6   2  14     1026.67     1245.06    134.35 o 
  -5   2  14     1862.83     1987.34    116.50 o 
  -4   2  14      850.54     1075.94     84.46 o 
  -3   2  14       93.64      191.64     61.70 o 
  -2   2  14     5583.54     4776.36    292.95 o 
  -1   2  14     2529.35     2546.76    106.80 o 
   0   2  14      850.95      983.13     97.23 o 
   1   2  14     4433.90     4618.65    146.87 o 
   2   2  14      188.31      178.14     59.99 o 
   3   2  14     7252.61     7386.89    147.74 o 
   4   2  14      120.41       28.59     74.28 o 
   5   2  14      357.02      393.86     86.75 o 
   6   2  14      122.98       90.15     78.58 o 
   7   2  14      369.59      446.36    115.05 o 
   8   2  14      661.05      433.88    213.35 o 
  -9   3  14       76.95       75.96    224.14 o 
  -8   3  14      197.95      205.95    153.23 o 
  -7   3  14        2.39      -17.29    133.47 o 
  -6   3  14     1272.40     1626.35    144.43 o 
  -5   3  14      238.15      149.26    100.25 o 
  -4   3  14      159.21      106.05     72.50 o 
  -3   3  14      911.48     1225.62    127.65 o 
  -2   3  14     4079.75     3707.31    106.71 o 
  -1   3  14      429.49      487.36     74.94 o 
   0   3  14     8481.50     7884.00    177.11 o 
   1   3  14       66.03       47.74     62.93 o 
   2   3  14      282.59      388.82     85.61 o 
   3   3  14      438.08      398.52     71.85 o 
   4   3  14      215.29      233.02     78.31 o 
   5   3  14      188.29      274.03     82.65 o 
   6   3  14     1018.53      733.96    100.90 o 
   7   3  14      607.08      959.17    136.62 o 
   8   3  14      977.33     1038.83    178.12 o 
  -8   4  14      159.29      161.34    171.15 o 
  -7   4  14      922.05     1269.71    186.77 o 
  -6   4  14       83.06      -33.86     89.10 o 
  -5   4  14     4555.02     4283.76    171.48 o 
  -4   4  14     1264.66     1393.02    104.38 o 
  -3   4  14      551.70      610.75     87.38 o 
  -2   4  14     5844.30     6080.06    157.67 o 
  -1   4  14     7969.08     7871.30    220.97 o 
   0   4  14      267.09      185.78     68.11 o 
   1   4  14      746.47      894.73     94.70 o 
   2   4  14      724.93      843.24    137.75 o 
   3   4  14      679.60      690.73    104.25 o 
   4   4  14      411.39      601.41     86.53 o 
   5   4  14      732.87      977.25     88.00 o 
   6   4  14        6.52      -51.24     92.86 o 
   7   4  14     2286.11     2332.36    155.42 o 
   8   4  14       81.44      -25.74    125.90 o 
  -8   5  14      120.99       14.86    145.36 o 
  -7   5  14      233.54      475.23    218.51 o 
  -6   5  14      662.48      645.96    116.82 o 
  -5   5  14     6532.77     6759.11    205.88 o 
  -4   5  14      466.99      457.36    106.32 o 
  -3   5  14    17295.41    16401.32    226.67 o 
  -2   5  14     4506.39     4687.67    158.36 o 
  -1   5  14       28.96       23.92     60.28 o 
   0   5  14      581.53      428.85     76.82 o 
   1   5  14      107.41      113.30     63.47 o 
   2   5  14     1319.51     1524.09     96.61 o 
   3   5  14        1.23       17.20     85.90 o 
   4   5  14       13.34      -85.00     87.81 o 
   5   5  14      547.79      683.46     82.26 o 
   6   5  14      103.83       24.89     94.67 o 
   7   5  14      968.46     1192.49    145.02 o 
   8   5  14      155.21     -114.84    123.64 o 
  -8   6  14      107.95      -30.01    188.50 o 
  -7   6  14       86.36       24.11    122.85 o 
  -6   6  14       40.26      -37.46     94.74 o 
  -5   6  14      518.34      355.05    105.58 o 
  -4   6  14      760.29      867.44    121.42 o 
  -3   6  14     2820.22     2743.61    136.52 o 
  -2   6  14      216.39       65.20     85.00 o 
  -1   6  14     1302.73     1638.40    121.90 o 
   0   6  14     3411.08     3280.75    188.83 o 
   1   6  14       69.09       33.27     74.58 o 
   2   6  14     2592.69     2343.31    109.27 o 
   3   6  14     4838.80     5016.01    141.33 o 
   4   6  14     1750.39     1816.13    109.31 o 
   5   6  14     1849.64     1976.95    137.23 o 
   6   6  14      114.07      -17.91     91.24 o 
   7   6  14        9.23      -20.67     96.19 o 
  -8   7  14      118.17      -19.69    188.50 o 
  -7   7  14     1676.88     1891.37    220.43 o 
  -6   7  14      366.01      437.02    113.97 o 
  -5   7  14       23.25     -116.57    116.57 o 
  -4   7  14      191.81      249.60    144.42 o 
  -3   7  14     1067.91     1208.27    174.05 o 
  -2   7  14      201.82      204.27     87.35 o 
  -1   7  14     2343.50     2148.61    132.85 o 
   0   7  14      173.88      200.90     82.51 o 
   1   7  14     2805.53     2605.45    166.98 o 
   2   7  14      144.31       74.88     88.67 o 
   3   7  14       16.61      166.70     76.16 o 
   4   7  14       10.09      -39.77     64.67 o 
   5   7  14     1546.62     1243.03    141.13 o 
   6   7  14       50.02      104.84    104.83 o 
   7   7  14      603.11      845.13    133.16 o 
  -8   8  14      300.37      261.65    221.32 o 
  -7   8  14       47.96       25.24    138.31 o 
  -6   8  14      570.21      354.61    160.44 o 
  -5   8  14       33.65      104.80    132.09 o 
  -4   8  14      206.95      156.93    183.81 o 
  -3   8  14     1450.84     1598.81    132.91 o 
  -2   8  14       79.62       48.82     89.86 o 
  -1   8  14      736.80      694.82    107.73 o 
   0   8  14     1884.07     1977.49    131.44 o 
   1   8  14      896.83     1184.56    110.75 o 
   2   8  14     3566.85     3522.92    197.71 o 
   3   8  14     1860.91     2035.01    138.33 o 
   4   8  14      189.84      238.34    102.05 o 
   5   8  14      480.18      686.97    125.32 o 
   6   8  14     1980.79     2048.87    156.69 o 
   7   8  14       91.11      -35.04    105.69 o 
  -8   9  14      284.52      408.89    239.14 o 
  -7   9  14       90.29      -38.05    142.42 o 
  -6   9  14     1323.47     1083.41    179.62 o 
  -5   9  14      423.96      615.44    164.10 o 
  -4   9  14     1243.27     1560.92    195.46 o 
  -3   9  14     3316.86     3356.80    211.87 o 
  -2   9  14      182.52      225.10     96.04 o 
  -1   9  14      419.65      648.28    110.36 o 
   0   9  14        5.80       39.17     82.72 o 
   1   9  14      191.18      304.94    201.63 o 
   2   9  14      503.76      554.98    130.39 o 
   3   9  14       27.12      -86.81    109.87 o 
   4   9  14     4882.99     5025.40    179.35 o 
   5   9  14       58.52      149.98    105.65 o 
   6   9  14       81.33       66.04    132.31 o 
   7   9  14      127.81      134.42    153.50 o 
  -7  10  14      211.09      176.89    177.72 o 
  -6  10  14      802.77      616.16    177.02 o 
  -5  10  14     3486.24     3167.04    220.05 o 
  -4  10  14        7.13      -22.36    135.12 o 
  -3  10  14      480.72      665.84    164.59 o 
  -2  10  14     1419.98     1701.17    153.19 o 
  -1  10  14     1736.58     1889.88    136.41 o 
   0  10  14       10.70       40.62     86.42 o 
   1  10  14      999.92      974.58    202.57 o 
   2  10  14       30.50       18.16    113.68 o 
   3  10  14      272.31      202.89    124.18 o 
   4  10  14       23.38     -102.14    104.77 o 
   5  10  14       26.75       63.17    103.16 o 
   6  10  14      371.42      307.29    124.65 o 
   7  10  14      402.65      540.18    181.70 o 
  -7  11  14      295.33       59.54    168.51 o 
  -6  11  14     1514.15     1390.30    201.58 o 
  -5  11  14        1.58     -117.68    136.30 o 
  -4  11  14        4.74     -128.89    128.89 o 
  -3  11  14     2319.76     2161.92    194.53 o 
  -2  11  14      214.95      132.77    126.34 o 
  -1  11  14        0.35        1.46     92.09 o 
   0  11  14     4123.10     4222.30    165.44 o 
   1  11  14      737.43      878.77    161.30 o 
   2  11  14      213.81      320.39    131.59 o 
   3  11  14      127.22      278.90    106.94 o 
   4  11  14      383.08      297.91    139.25 o 
   5  11  14      938.42     1206.24    206.32 o 
   6  11  14      304.46      170.70    123.05 o 
  -6  12  14      338.41       37.71    260.24 o 
  -5  12  14       36.44     -128.01    203.97 o 
  -4  12  14     1845.54     1795.24    214.12 o 
  -3  12  14       38.86      -48.06    145.36 o 
  -2  12  14     5681.36     5680.47    229.86 o 
  -1  12  14       51.49       -7.34    136.87 o 
   0  12  14      127.88      147.67    135.93 o 
   1  12  14      141.82      103.72    150.05 o 
   2  12  14      968.69     1267.03    297.29 o 
   3  12  14      641.78      791.39    132.05 o 
   4  12  14        1.29      -59.71    120.81 o 
   5  12  14       34.09      -53.02    119.46 o 
   6  12  14       87.52      -35.54    146.27 o 
  -6  13  14       93.22      105.17    159.52 o 
  -5  13  14      773.22      689.12    194.13 o 
  -4  13  14      489.63      522.62    302.91 o 
  -3  13  14      501.70      449.23    166.77 o 
  -2  13  14       21.45       56.47    143.04 o 
  -1  13  14       22.77      -94.01     94.01 o 
   0  13  14     4354.69     4617.93    311.35 o 
   1  13  14      186.91      164.21    143.01 o 
   2  13  14      550.01      629.09    163.50 o 
   3  13  14       69.56        3.76     99.26 o 
   4  13  14        7.41     -121.06    121.06 o 
   5  13  14      126.83       39.62    134.60 o 
  -5  14  14      305.28      147.86    164.66 o 
  -4  14  14       21.44     -113.32    150.00 o 
  -3  14  14      403.36      398.95    175.20 o 
  -2  14  14        2.47      -83.20    138.65 o 
  -1  14  14      443.44      547.34    124.71 o 
   0  14  14     1447.35     1633.27    186.57 o 
   1  14  14      769.67     1145.09    195.35 o 
   2  14  14      136.29       25.93    105.02 o 
   3  14  14        1.91      -32.40    120.28 o 
   4  14  14      257.69      370.99    159.56 o 
   5  14  14       13.73      -97.54    138.80 o 
  -5  15  14      174.68       91.46    170.78 o 
  -4  15  14        5.78     -142.02    142.02 o 
  -3  15  14       11.56     -149.55    149.55 o 
  -2  15  14       28.05       12.83    137.38 o 
  -1  15  14      715.36      808.12    233.99 o 
   0  15  14        0.99      112.22    140.97 o 
   1  15  14       12.89     -172.56    172.56 o 
   2  15  14     1053.47     1293.06    152.66 o 
   3  15  14       16.07      -35.81    126.57 o 
   4  15  14      531.81      526.84    256.02 o 
  -4  16  14        8.60     -163.65    163.65 o 
  -3  16  14        4.22      -88.58    147.24 o 
  -2  16  14      980.81     1009.90    195.42 o 
  -1  16  14       20.97       37.74    138.04 o 
   0  16  14       88.07      -11.34    143.18 o 
   1  16  14      895.13      805.47    135.85 o 
   2  16  14       45.98      -30.93    102.73 o 
   3  16  14     1178.00      914.99    166.70 o 
  -3  17  14        7.53      -27.03    170.88 o 
  -2  17  14       20.83     -119.10    271.03 o 
  -1  17  14      264.00      -73.15    249.46 o 
   0  17  14       67.59     -132.33    234.45 o 
   1  17  14      693.76      742.66    143.37 o 
   2  17  14      187.57      -46.97    136.19 o 
   0  18  14      250.76      367.28    136.11 o 
  -7   0  15      397.46      538.31    211.01 o 
  -5   0  15     4425.42     4346.76    203.90 o 
  -3   0  15     1590.43     1743.19    117.06 o 
  -1   0  15      562.91      739.42    208.20 o 
   1   0  15     9149.76     7735.10    325.42 o 
   3   0  15     2354.19     2373.50    213.82 o 
   5   0  15      326.17      702.42    200.69 o 
   7   0  15     1437.66     1761.22    263.53 o 
  -8   1  15      658.60      618.42    176.33 o 
  -7   1  15      780.49      968.78    171.41 o 
  -6   1  15      503.57      654.52    168.34 o 
  -5   1  15      150.55      159.82     82.19 o 
  -4   1  15       13.50      -44.18     61.61 o 
  -3   1  15       51.36      -24.93     58.09 o 
  -2   1  15      702.31      706.05     82.51 o 
  -1   1  15      653.03      974.76     91.50 o 
   0   1  15     1205.34     1528.79    111.72 o 
   1   1  15     2422.95     2219.53    156.73 o 
   2   1  15     1669.30     1722.77    157.56 o 
   3   1  15     2537.33     2462.52    161.32 o 
   4   1  15      176.83      141.70     71.83 o 
   5   1  15     1120.42     1564.38    123.59 o 
   6   1  15      631.17      490.86     95.33 o 
   7   1  15      615.57      508.13    142.10 o 
   8   1  15      143.84     -125.98    206.32 o 
  -8   2  15      243.78      353.02    182.41 o 
  -7   2  15      404.86      374.54    265.40 o 
  -6   2  15      463.02      506.92    145.47 o 
  -5   2  15     2175.54     2070.06    112.20 o 
  -4   2  15       86.35       -6.00     62.40 o 
  -3   2  15     2388.74     2142.15     99.49 o 
  -2   2  15      276.74      344.21     66.22 o 
  -1   2  15    10747.00     9483.38    220.23 o 
   0   2  15     2459.84     2631.47    164.91 o 
   1   2  15      675.43      839.64     96.32 o 
   2   2  15       82.66       20.76    158.96 o 
   3   2  15      165.04       78.97     79.12 o 
   4   2  15     2298.47     2174.31    106.71 o 
   5   2  15      124.83      -72.69     72.69 o 
   6   2  15      359.86      433.19     92.85 o 
   7   2  15       75.43      -94.72     94.72 o 
   8   2  15      232.08      101.23    177.72 o 
  -8   3  15        0.44      -36.34    141.28 o 
  -7   3  15      596.39      635.49    166.63 o 
  -6   3  15        7.29      -88.06     94.98 o 
  -5   3  15     3947.24     3886.63    174.95 o 
  -4   3  15      681.11      605.32     89.99 o 
  -3   3  15      191.34       84.14     70.80 o 
  -2   3  15     1403.72     1687.88     96.01 o 
  -1   3  15      575.89      523.89     79.88 o 
   0   3  15     2548.72     2925.99    135.74 o 
   1   3  15     5712.85     5291.68    267.81 o 
   2   3  15     1098.55     1124.29    146.21 o 
   3   3  15      106.48      194.98     83.00 o 
   4   3  15      359.83      172.91     78.12 o 
   5   3  15      295.91      430.17     90.36 o 
   6   3  15      211.83        3.17     82.68 o 
   7   3  15      492.15      251.25    114.13 o 
   8   3  15      104.18       64.38    243.83 o 
  -8   4  15        9.08       15.77    142.60 o 
  -7   4  15       39.79      -98.03    124.15 o 
  -6   4  15      169.76      221.95    107.32 o 
  -5   4  15     2056.14     2153.60    156.78 o 
  -4   4  15     6970.84     7001.99    173.40 o 
  -3   4  15       18.02        4.12     69.37 o 
  -2   4  15      524.65      452.02     70.91 o 
  -1   4  15     2257.83     2273.32    107.56 o 
   0   4  15    12086.72    11748.93    366.70 o 
   1   4  15      145.18       57.10     70.49 o 
   2   4  15     3680.01     3628.24    378.88 o 
   3   4  15      264.67      225.62    122.24 o 
   4   4  15      116.92       21.47     72.50 o 
   5   4  15      240.02      243.79     81.42 o 
   6   4  15      492.41      653.70    114.55 o 
   7   4  15      107.93      -60.35     98.13 o 
   8   4  15      903.69      944.12    171.95 o 
  -8   5  15       53.11      -84.77    130.55 o 
  -7   5  15      212.91      216.63    166.93 o 
  -6   5  15      519.17      623.10    117.55 o 
  -5   5  15     1289.28     1632.27    148.20 o 
  -4   5  15     2576.16     2879.16    157.71 o 
  -3   5  15       95.43       62.11     73.98 o 
  -2   5  15    18791.44    19331.87    286.51 o 
  -1   5  15      790.10      918.87     87.33 o 
   0   5  15       20.48       51.35     67.18 o 
   1   5  15        6.04      -61.55     61.55 o 
   2   5  15      244.47      142.77     73.77 o 
   3   5  15       28.99      -43.34    113.34 o 
   4   5  15       13.27      -84.44     86.50 o 
   5   5  15      620.21      888.54     91.23 o 
   6   5  15       35.55       25.12     99.69 o 
   7   5  15       45.39       37.35    108.42 o 
  -8   6  15      489.64      676.17    255.09 o 
  -7   6  15      423.97      401.36    170.21 o 
  -6   6  15      637.57      935.90    135.15 o 
  -5   6  15     1558.04     1573.37    142.80 o 
  -4   6  15     1801.61     1849.62    153.55 o 
  -3   6  15     4083.38     4629.67    205.87 o 
  -2   6  15      970.02      983.83    111.32 o 
  -1   6  15     3118.96     3017.04    141.81 o 
   0   6  15        1.69      -31.30     67.67 o 
   1   6  15     1898.24     2230.44    110.49 o 
   2   6  15      271.19      221.45     87.83 o 
   3   6  15      933.29     1083.20    124.26 o 
   4   6  15     1296.29     1476.75    111.32 o 
   5   6  15      271.40      131.47    136.21 o 
   6   6  15      183.03      153.38    105.63 o 
   7   6  15      402.67      355.31    116.71 o 
  -8   7  15      545.38      670.54    272.90 o 
  -7   7  15       11.29      -60.36    207.73 o 
  -6   7  15     1371.49     1618.62    154.51 o 
  -5   7  15     1087.90     1641.58    271.50 o 
  -4   7  15     1130.91     1145.29    173.50 o 
  -3   7  15      423.35      622.42    131.45 o 
  -2   7  15     3822.58     3570.35    157.14 o 
  -1   7  15      897.30      875.96    109.70 o 
   0   7  15      418.97      526.86    123.08 o 
   1   7  15     1380.76     1393.72    101.88 o 
   2   7  15     2833.69     3101.44    154.29 o 
   3   7  15      102.56      117.72     93.11 o 
   4   7  15       30.14      -62.44     62.44 o 
   5   7  15      508.93      367.52    109.54 o 
   6   7  15     1189.46      927.89    128.92 o 
   7   7  15        8.38      -66.47    119.56 o 
  -8   8  15      614.25      827.15    260.71 o 
  -7   8  15      230.44      162.07    155.16 o 
  -6   8  15        0.47     -130.41    130.41 o 
  -5   8  15      443.35      510.37    153.13 o 
  -4   8  15       27.90        9.56    131.05 o 
  -3   8  15       46.68       -8.82     87.60 o 
  -2   8  15      473.04      388.30    100.35 o 
  -1   8  15        1.30      -86.75     86.75 o 
   0   8  15     1821.45     1723.60    124.97 o 
   1   8  15     1076.94     1319.10    160.10 o 
   2   8  15       32.92        2.81    118.70 o 
   3   8  15     1134.17     1060.95    117.15 o 
   4   8  15     7434.69     7018.23    302.78 o 
   5   8  15     1798.82     1968.98    160.09 o 
   6   8  15      502.43      454.51    122.72 o 
   7   8  15      204.85      122.50    113.64 o 
  -7   9  15      306.72      357.05    162.06 o 
  -6   9  15       63.93     -100.57    137.90 o 
  -5   9  15      833.92      945.11    260.24 o 
  -4   9  15      607.75      460.33    155.02 o 
  -3   9  15       28.68      -66.43    121.40 o 
  -2   9  15      954.11     1261.44    131.08 o 
  -1   9  15     1838.33     1968.44    135.22 o 
   0   9  15     1183.55     1256.37    121.80 o 
   1   9  15        2.15      -83.93    109.42 o 
   2   9  15     2181.89     2532.02    189.98 o 
   3   9  15     2867.81     2907.09    197.13 o 
   4   9  15      570.60      502.06    118.17 o 
   5   9  15     2639.61     2783.78    311.98 o 
   6   9  15      133.54     -105.56    105.56 o 
   7   9  15       78.04      -47.91    107.68 o 
  -7  10  15      489.14      407.13    174.46 o 
  -6  10  15      762.85      624.93    179.48 o 
  -5  10  15     1096.74     1175.29    198.82 o 
  -4  10  15     2229.02     2503.76    225.78 o 
  -3  10  15       95.29       66.14    130.13 o 
  -2  10  15      969.69     1292.34    131.13 o 
  -1  10  15      943.48     1036.45    117.12 o 
   0  10  15     7728.31     7732.48    214.37 o 
   1  10  15     2881.01     3020.79    197.81 o 
   2  10  15       76.83       96.53    119.46 o 
   3  10  15      338.82      342.37    124.41 o 
   4  10  15      948.65     1157.19    203.51 o 
   5  10  15       43.74      -66.30    102.38 o 
   6  10  15        0.73      -42.74    112.43 o 
  -7  11  15      138.72     -151.86    168.34 o 
  -6  11  15      595.85      769.30    190.40 o 
  -5  11  15     1303.97     1269.60    203.04 o 
  -4  11  15      265.30      119.31    189.44 o 
  -3  11  15       88.67       62.06    141.33 o 
  -2  11  15     4446.78     4444.21    175.21 o 
  -1  11  15      305.99      220.31     99.60 o 
   0  11  15      708.71      406.54    141.75 o 
   1  11  15      193.47      181.56    132.13 o 
   2  11  15     2064.59     2223.05    201.16 o 
   3  11  15      224.88      280.52    133.87 o 
   4  11  15       88.29      -23.03    128.49 o 
   5  11  15      532.80      550.56    158.99 o 
   6  11  15      653.56      520.81    130.08 o 
  -6  12  15       31.08      -46.97    153.12 o 
  -5  12  15      191.06      341.81    158.36 o 
  -4  12  15       53.94        5.06    144.64 o 
  -3  12  15     1963.28     2114.65    422.95 o 
  -2  12  15       89.81       20.47    102.27 o 
  -1  12  15      980.80      899.28    120.37 o 
   0  12  15      141.87      132.67    141.26 o 
   1  12  15      110.77       38.84    132.32 o 
   2  12  15      134.39     -131.92    131.92 o 
   3  12  15      850.11      915.86    125.80 o 
   4  12  15        5.09     -101.50    180.06 o 
   5  12  15      689.64      546.91    154.40 o 
  -6  13  15       54.29       37.53    233.05 o 
  -5  13  15      420.82      287.62    177.29 o 
  -4  13  15      636.46      579.95    181.32 o 
  -3  13  15        1.87     -144.88    144.88 o 
  -2  13  15      851.47      892.35    172.69 o 
  -1  13  15      192.57      103.98    106.98 o 
   0  13  15        7.96       21.16    134.52 o 
   1  13  15     2520.10     2720.47    210.01 o 
   2  13  15      523.02      461.38    185.69 o 
   3  13  15      117.00       78.76    148.98 o 
   4  13  15       52.02      -26.52    128.83 o 
   5  13  15       76.87      124.51    146.77 o 
  -5  14  15      525.83      140.87    171.86 o 
  -4  14  15      591.90      633.45    175.29 o 
  -3  14  15       57.77     -126.11    126.11 o 
  -2  14  15       15.49      -88.55    143.95 o 
  -1  14  15        2.89      -95.98    127.68 o 
   0  14  15     1496.41     1797.72    213.79 o 
   1  14  15     1413.19     1270.98    180.22 o 
   2  14  15      432.08      341.52    114.81 o 
   3  14  15      814.15      863.83    182.41 o 
   4  14  15       57.47     -115.34    133.85 o 
  -4  15  15       92.24     -114.30    166.28 o 
  -3  15  15      415.41      116.57    151.09 o 
  -2  15  15      240.11       72.50    155.49 o 
  -1  15  15     1063.06     1413.63    196.60 o 
   0  15  15     1400.59     1375.93    185.16 o 
   1  15  15      279.99      250.36    157.55 o 
   2  15  15      112.10       12.25    106.21 o 
   3  15  15      537.46      504.72    162.69 o 
   4  15  15       21.52      -57.68    203.97 o 
  -3  16  15      231.73      -92.20    237.27 o 
  -2  16  15        0.16     -136.04    136.04 o 
  -1  16  15       77.24       67.52    249.46 o 
   0  16  15       31.41      -68.85    140.24 o 
   1  16  15       19.66      -28.46    179.59 o 
   2  16  15      273.37      307.42    122.07 o 
   3  16  15       88.21      129.08    143.48 o 
  -2  17  15       70.36      160.37    320.73 o 
  -1  17  15       32.43       -1.88    265.40 o 
   0  17  15       21.57     -168.34    168.34 o 
   1  17  15       24.62      -79.53    115.76 o 
  -8   0  16      456.63      543.00    238.21 o 
  -6   0  16     1416.10     1456.43    257.90 o 
  -4   0  16    11618.36    11897.92    435.72 o 
  -2   0  16     1875.50     2214.01    193.66 o 
   0   0  16      118.83      104.51    109.26 o 
   2   0  16    15884.40    13376.07    449.21 o 
   4   0  16     1670.54     2274.20    260.71 o 
   6   0  16        0.97      101.19    124.27 o 
  -8   1  16      760.47     1085.74    197.53 o 
  -7   1  16       25.10       -6.37    134.92 o 
  -6   1  16     2682.84     3144.06    257.90 o 
  -5   1  16       51.81      -70.66     70.66 o 
  -4   1  16      143.42      134.59     71.31 o 
  -3   1  16      581.55      774.32     84.30 o 
  -2   1  16       66.02      135.79     69.71 o 
  -1   1  16     1270.53     1462.18    101.19 o 
   0   1  16      728.64      719.24     97.52 o 
   1   1  16      106.68      144.31    106.95 o 
   2   1  16      322.78      267.01    114.94 o 
   3   1  16      802.23      794.63    150.49 o 
   4   1  16      982.11     1011.39    175.84 o 
   5   1  16      109.77       97.40    204.88 o 
   6   1  16     2118.31     2491.53    126.86 o 
   7   1  16      764.39      592.63    177.25 o 
  -8   2  16        4.62     -137.25    143.49 o 
  -7   2  16     1428.67     1556.36    201.16 o 
  -6   2  16        0.88     -113.66    113.66 o 
  -5   2  16     1716.10     1893.74    143.69 o 
  -4   2  16        9.53      -65.39     65.39 o 
  -3   2  16     3400.36     3456.01    126.84 o 
  -2   2  16     2263.67     2211.49    101.76 o 
  -1   2  16      115.35      225.72     71.84 o 
   0   2  16     8991.95     9344.77    210.34 o 
   1   2  16     1893.36     2416.19    241.91 o 
   2   2  16      575.65      785.88    142.55 o 
   3   2  16        0.91     -104.02    104.02 o 
   4   2  16      376.58      223.26    118.33 o 
   5   2  16     2179.71     2113.54    158.78 o 
   6   2  16      327.04      135.56     86.88 o 
   7   2  16      516.12      383.66    119.39 o 
  -8   3  16        1.42       20.09    145.37 o 
  -7   3  16        1.05       60.38    132.44 o 
  -6   3  16      221.32      204.73    126.37 o 
  -5   3  16      912.03     1004.57    128.20 o 
  -4   3  16     5212.81     5484.44    157.34 o 
  -3   3  16     7904.66     8142.09    186.40 o 
  -2   3  16       64.20       -3.11     60.93 o 
  -1   3  16      204.96      158.74     73.23 o 
   0   3  16      795.93      980.89    106.21 o 
   1   3  16     2778.29     2457.00    127.60 o 
   2   3  16     2015.57     2108.82    271.03 o 
   3   3  16     1821.72     2059.43    237.74 o 
   4   3  16        4.62      -36.81    189.44 o 
   5   3  16      580.94      424.71    103.57 o 
   6   3  16       98.96      -77.24     77.24 o 
   7   3  16      166.79      -21.44    102.66 o 
  -8   4  16        0.11     -156.15    156.15 o 
  -7   4  16       14.48        8.37    131.77 o 
  -6   4  16        5.44      -95.39     95.39 o 
  -5   4  16      631.72      833.39    128.25 o 
  -4   4  16     1171.03     1324.47    134.10 o 
  -3   4  16     4249.32     4819.13    150.81 o 
  -2   4  16       18.94      -72.62     72.62 o 
  -1   4  16      155.27       88.67     76.11 o 
   0   4  16     2557.02     2583.07    114.37 o 
   1   4  16     6431.39     6225.58    173.91 o 
   2   4  16      167.95       92.82    123.64 o 
   3   4  16      871.00     1001.99    155.65 o 
   4   4  16        1.99       21.08    116.97 o 
   5   4  16       35.19       38.94     88.78 o 
   6   4  16      170.51      -24.60     95.22 o 
   7   4  16        1.33      -15.39    107.97 o 
  -8   5  16      367.08      317.43    159.28 o 
  -7   5  16      114.38      -54.30    131.63 o 
  -6   5  16       52.30       51.03    108.14 o 
  -5   5  16       33.01      -12.10     94.21 o 
  -4   5  16      231.96      230.98     98.61 o 
  -3   5  16     4696.89     4818.68    149.81 o 
  -2   5  16        4.68      -80.70     80.70 o 
  -1   5  16     4945.11     4990.81    143.56 o 
   0   5  16      704.21      805.30    100.22 o 
   1   5  16      444.91      574.54    105.04 o 
   2   5  16       10.18      -83.31     83.31 o 
   3   5  16       13.57     -112.79    116.31 o 
   4   5  16       19.36     -110.93    110.93 o 
   5   5  16        1.94      -44.48     95.85 o 
   6   5  16      752.71     1262.81    371.84 o 
   7   5  16       34.12      -66.22    105.07 o 
  -8   6  16      230.64      159.32    152.32 o 
  -7   6  16      977.43     1079.68    238.21 o 
  -6   6  16      472.18      389.74    116.69 o 
  -5   6  16      886.00     1213.51    141.84 o 
  -4   6  16     1561.59     1972.74    160.44 o 
  -3   6  16     1016.54     1262.21    129.82 o 
  -2   6  16     5383.24     5323.50    575.27 o 
  -1   6  16      885.27      765.44    130.68 o 
   0   6  16     1271.25     1444.79    106.10 o 
   1   6  16     2312.04     2234.08    117.40 o 
   2   6  16       78.76       70.37     88.14 o 
   3   6  16     1445.96     1501.24    137.25 o 
   4   6  16     1642.06     2135.37    179.50 o 
   5   6  16     2177.28     2145.55    154.44 o 
   6   6  16       34.67      109.76    122.23 o 
   7   6  16      398.89      429.72    124.23 o 
  -8   7  16       24.90      -24.38    201.63 o 
  -7   7  16      489.48      419.28    155.48 o 
  -6   7  16       76.79       67.32    113.10 o 
  -5   7  16      581.66      819.70    169.81 o 
  -4   7  16       14.11      -13.86    118.37 o 
  -3   7  16      742.30      962.36    120.90 o 
  -2   7  16      616.49      511.08    107.13 o 
  -1   7  16      178.70      146.57     92.62 o 
   0   7  16      829.14      967.96    110.50 o 
   1   7  16       49.57      -53.84     67.15 o 
   2   7  16       46.40      -44.56     94.13 o 
   3   7  16     4337.65     4460.49    173.45 o 
   4   7  16      209.88      125.92     99.06 o 
   5   7  16        9.93        3.67    123.37 o 
   6   7  16        2.93     -110.29    110.29 o 
   7   7  16      453.34      476.04    243.36 o 
  -7   8  16     1302.78     1281.40    201.57 o 
  -6   8  16      396.75      193.42    150.99 o 
  -5   8  16      291.50      369.38    155.82 o 
  -4   8  16     1860.29     2048.81    204.83 o 
  -3   8  16      196.71      233.49     99.66 o 
  -2   8  16       20.81      -82.84     82.84 o 
  -1   8  16      847.93      712.46    109.17 o 
   0   8  16     1103.79     1232.65    115.62 o 
   1   8  16     1322.97     1407.55    190.85 o 
   2   8  16     1461.10     1843.72    165.79 o 
   3   8  16      224.08      111.85     94.14 o 
   4   8  16     1939.64     1951.86    125.47 o 
   5   8  16     2349.81     1995.91    197.59 o 
   6   8  16      402.19       61.90    209.13 o 
  -7   9  16       25.01     -146.12    146.12 o 
  -6   9  16      972.81      900.56    198.82 o 
  -5   9  16       24.75     -135.25    135.25 o 
  -4   9  16       25.69      -35.34    128.30 o 
  -3   9  16     2204.55     2244.46    199.56 o 
  -2   9  16       40.68      -55.66     89.76 o 
  -1   9  16      550.08      641.14    110.07 o 
   0   9  16      949.87     1010.25    112.59 o 
   1   9  16       59.07       86.04    118.81 o 
   2   9  16       36.69     -110.65    110.65 o 
   3   9  16     2662.00     2912.82    203.38 o 
   4   9  16     3711.91     3494.03    170.25 o 
   5   9  16       30.58       18.84    128.51 o 
   6   9  16      660.36      655.68    254.62 o 
  -7  10  16      264.93       18.06    238.21 o 
  -6  10  16      496.43      563.78    172.11 o 
  -5  10  16       47.94       53.06    138.58 o 
  -4  10  16      846.92      848.60    178.59 o 
  -3  10  16     1124.29     1492.63    212.42 o 
  -2  10  16      437.04      482.73    106.90 o 
  -1  10  16       51.35      -21.62     88.01 o 
   0  10  16     1003.17     1134.94    124.64 o 
   1  10  16     1103.84     1179.31    163.54 o 
   2  10  16      591.11      709.20    147.86 o 
   3  10  16      520.96      471.20    140.46 o 
   4  10  16      465.94      519.80    146.29 o 
   5  10  16      487.56      461.15    143.56 o 
   6  10  16      112.41     -134.43    143.95 o 
  -6  11  16      363.84      283.69    168.55 o 
  -5  11  16     1071.95     1053.79    205.48 o 
  -4  11  16      712.47      633.92    171.39 o 
  -3  11  16       65.14      122.63    139.52 o 
  -2  11  16       17.14       -9.21     97.98 o 
  -1  11  16      544.17      832.39    121.92 o 
   0  11  16        8.29      -80.42    119.24 o 
   1  11  16       50.48       65.66    128.10 o 
   2  11  16       22.38      147.62    137.25 o 
   3  11  16       47.48      -22.52    134.67 o 
   4  11  16      387.42      457.65    151.88 o 
   5  11  16        1.15      155.53    145.62 o 
  -6  12  16      238.27       38.33    169.73 o 
  -5  12  16       26.52      -81.32    154.47 o 
  -4  12  16      178.75       44.00    284.16 o 
  -3  12  16        0.04     -138.48    138.48 o 
  -2  12  16      880.20      986.49    129.38 o 
  -1  12  16      468.45      520.66    116.71 o 
   0  12  16     1911.20     2274.43    265.40 o 
   1  12  16     1022.61     1283.62    199.62 o 
   2  12  16      245.76      269.80    145.26 o 
   3  12  16        1.64      -76.72     89.60 o 
   4  12  16       13.99       89.34    127.36 o 
   5  12  16        3.47     -106.03    143.95 o 
  -5  13  16       68.10       11.11    157.40 o 
  -4  13  16      496.90      377.99    176.38 o 
  -3  13  16        2.64       66.97    152.97 o 
  -2  13  16       11.50     -108.52    140.67 o 
  -1  13  16     1035.35     1062.52    177.73 o 
   0  13  16      151.95       17.85    129.60 o 
   1  13  16      322.29      160.43    154.57 o 
   2  13  16      962.25     1114.51    188.67 o 
   3  13  16      487.96      562.88    127.12 o 
   4  13  16        1.65     -111.76    111.76 o 
   5  13  16        7.23     -181.94    183.81 o 
  -5  14  16      421.95      287.15    193.17 o 
  -4  14  16      799.11      621.06    216.64 o 
  -3  14  16       66.55       60.84    153.80 o 
  -2  14  16       45.09       64.32    152.57 o 
  -1  14  16       43.37       59.47    133.99 o 
   0  14  16      375.54      324.85    157.45 o 
   1  14  16      809.29      817.54    187.54 o 
   2  14  16      517.78      771.82    168.44 o 
   3  14  16      186.65       95.52    130.54 o 
   4  14  16      300.38       96.10    134.28 o 
  -4  15  16        1.41     -152.32    152.32 o 
  -3  15  16       14.33     -143.42    143.42 o 
  -2  15  16      118.21      -49.71    152.94 o 
  -1  15  16      583.99      625.21    174.22 o 
   0  15  16      724.61     1069.85    186.27 o 
   1  15  16     1297.40     1349.27    205.95 o 
   2  15  16       86.14      104.22    111.14 o 
   3  15  16        1.55      -51.58    188.97 o 
  -3  16  16        1.59     -147.08    147.08 o 
  -2  16  16       97.21       19.69    222.26 o 
  -1  16  16       58.50      146.30    273.84 o 
   0  16  16        8.66     -143.43    143.43 o 
   1  16  16        3.49       57.71    152.73 o 
   2  16  16       71.29     -108.83    108.83 o 
  -1  17  16      136.08       88.15    294.47 o 
   0  17  16       36.39     -149.90    149.90 o 
  -7   0  17     1979.29     2283.58    306.67 o 
  -5   0  17      345.53      250.12    136.27 o 
  -3   0  17    16873.29    17780.57    323.05 o 
  -1   0  17      390.70      323.10    104.37 o 
   1   0  17      396.61      370.44    171.62 o 
   3   0  17     2779.19     2331.41    260.71 o 
   5   0  17     2790.69     4082.31    326.36 o 
  -8   1  17      519.06      554.69    175.59 o 
  -7   1  17     1279.12     1654.13    208.55 o 
  -6   1  17       11.50     -103.10    132.29 o 
  -5   1  17     2176.66     2070.61    126.03 o 
  -4   1  17      327.07      332.35     69.54 o 
  -3   1  17       22.20       -8.36     64.22 o 
  -2   1  17      140.10      103.25     65.95 o 
  -1   1  17      158.12      189.16    102.47 o 
   0   1  17      782.92      800.27    106.09 o 
   1   1  17      305.05      228.76    113.34 o 
   2   1  17      155.07      163.80    125.29 o 
   3   1  17       18.99      -34.77    114.32 o 
   4   1  17     1086.69      948.00    168.42 o 
   5   1  17      442.89      411.27    138.72 o 
   6   1  17      264.35      147.13    137.06 o 
  -8   2  17       21.82      -93.34    156.24 o 
  -7   2  17      115.99      180.00    141.74 o 
  -6   2  17     1845.38     2116.80    210.54 o 
  -5   2  17      656.23      737.70    125.92 o 
  -4   2  17     1224.94     1622.82    103.63 o 
  -3   2  17      738.78      619.50     81.71 o 
  -2   2  17     2603.44     2496.12    106.38 o 
  -1   2  17     1143.83     1388.05    107.55 o 
   0   2  17     1599.39     1653.57    124.49 o 
   1   2  17     9632.35    10418.36    347.93 o 
   2   2  17     1259.94     1475.29    167.57 o 
   3   2  17       41.98     -101.66    101.66 o 
   4   2  17      134.41      231.03    127.55 o 
   5   2  17       18.68      198.65    138.60 o 
   6   2  17      676.87      612.90    154.83 o 
   7   2  17       73.40      -32.82    201.63 o 
  -8   3  17       14.62     -142.68    142.68 o 
  -7   3  17       17.60       37.40    145.15 o 
  -6   3  17      425.54      416.87    125.24 o 
  -5   3  17      232.63      231.20    105.36 o 
  -4   3  17       73.72       28.92     77.86 o 
  -3   3  17      525.41      693.58     85.48 o 
  -2   3  17     5600.58     5385.42    137.20 o 
  -1   3  17     3123.99     2864.48    123.80 o 
   0   3  17      839.52      950.84    110.77 o 
   1   3  17        6.16      -67.21     78.01 o 
   2   3  17      128.30      131.54    125.47 o 
   3   3  17     1332.96     1601.45    185.65 o 
   4   3  17      246.80      240.70    129.85 o 
   5   3  17      333.74       99.97    130.27 o 
   6   3  17       24.02      -42.67    132.63 o 
   7   3  17      110.78     -197.88    197.88 o 
  -8   4  17      423.34      360.64    170.47 o 
  -7   4  17      192.03      100.70    139.62 o 
  -6   4  17        4.49      -96.05     96.05 o 
  -5   4  17      136.90      191.11    110.17 o 
  -4   4  17     1191.86     1109.23    157.01 o 
  -3   4  17     2133.77     2135.72    124.98 o 
  -2   4  17    10359.06    10276.50    388.76 o 
  -1   4  17      525.00      551.20     87.92 o 
   0   4  17      523.66      703.25     92.72 o 
   1   4  17     2402.52     2747.26    141.17 o 
   2   4  17      956.49     1028.42    168.43 o 
   3   4  17       45.99     -111.41    111.41 o 
   4   4  17      347.58      369.00    143.31 o 
   5   4  17       81.55       17.12    133.21 o 
   6   4  17      166.80      380.75    215.70 o 
   7   4  17      108.83     -106.91    219.45 o 
  -8   5  17       55.10       50.72    154.44 o 
  -7   5  17      392.94      318.08    223.67 o 
  -6   5  17        4.48     -100.36    102.68 o 
  -5   5  17       22.18      -61.29     98.17 o 
  -4   5  17      473.16      458.33    135.12 o 
  -3   5  17        0.73       45.83     86.17 o 
  -2   5  17     2881.42     2820.01    148.58 o 
  -1   5  17     1332.77     1601.81    114.87 o 
   0   5  17     3539.36     3194.00    126.64 o 
   1   5  17        2.11       12.01     69.13 o 
   2   5  17     1906.01     2076.96    144.05 o 
   3   5  17      297.81      154.68    130.20 o 
   4   5  17      379.53      145.26    128.64 o 
   5   5  17      280.00      186.91    138.60 o 
   6   5  17       75.29      215.70    218.51 o 
   7   5  17       81.34      165.06    251.33 o 
  -7   6  17      414.75      444.51    166.93 o 
  -6   6  17      184.44       93.01    112.51 o 
  -5   6  17      408.54      362.67    119.60 o 
  -4   6  17      903.51      997.45    310.42 o 
  -3   6  17      931.40     1070.22    124.22 o 
  -2   6  17     1714.34     1991.82    146.08 o 
  -1   6  17      700.49      767.31    104.96 o 
   0   6  17       72.83        4.99     75.91 o 
   1   6  17      846.95      913.38     91.50 o 
   2   6  17        0.68      -63.84     89.21 o 
   3   6  17       94.02       55.70     89.65 o 
   4   6  17     3505.75     3822.99    201.04 o 
   5   6  17     1018.35     1105.68    269.15 o 
   6   6  17      734.35      490.48    238.21 o 
   7   6  17       37.16       -1.88    209.13 o 
  -7   7  17       11.86       55.56    140.32 o 
  -6   7  17       70.00       35.75    117.57 o 
  -5   7  17       38.81       -9.58    125.16 o 
  -4   7  17      198.76      150.23    130.52 o 
  -3   7  17      808.66      991.46    124.26 o 
  -2   7  17      728.00      843.05    114.19 o 
  -1   7  17     1429.22     1579.40    133.13 o 
   0   7  17      189.93      220.89     87.18 o 
   1   7  17      510.65      490.19    113.83 o 
   2   7  17      724.54      612.58    119.34 o 
   3   7  17     1151.09     1492.82    141.89 o 
   4   7  17     2716.29     2748.19    153.03 o 
   5   7  17       39.88      -97.20    121.58 o 
   6   7  17       11.71      138.80    226.01 o 
  -7   8  17      159.85      254.83    341.36 o 
  -6   8  17     2658.53     2694.50    246.18 o 
  -5   8  17      260.19      143.90    181.94 o 
  -4   8  17      367.55      233.39    145.63 o 
  -3   8  17     1622.24     1436.69    182.07 o 
  -2   8  17      180.06      254.62    120.14 o 
  -1   8  17      104.95       57.19     87.34 o 
   0   8  17      791.26      674.99    137.99 o 
   1   8  17      142.94      -34.68    118.65 o 
   2   8  17     1102.08      945.16    123.22 o 
   3   8  17     1304.13     1212.19    130.61 o 
   4   8  17        0.07      -89.32     89.32 o 
   5   8  17      267.23       87.47    133.62 o 
   6   8  17      261.28      314.17    246.65 o 
  -7   9  17     1211.59     1211.07    212.92 o 
  -6   9  17       88.88       15.86    147.14 o 
  -5   9  17     1593.84     1641.70    206.90 o 
  -4   9  17      302.98      114.65    131.18 o 
  -3   9  17        7.08      -85.89    115.72 o 
  -2   9  17     1922.64     1931.37    146.21 o 
  -1   9  17      828.65      974.86    121.54 o 
   0   9  17      205.59      127.69     87.50 o 
   1   9  17      609.17      681.93    148.43 o 
   2   9  17      685.23      567.47    147.88 o 
   3   9  17       35.35       44.66    124.78 o 
   4   9  17      846.29      897.51    125.63 o 
   5   9  17      655.05      803.36    181.00 o 
   6   9  17        5.78     -141.61    200.69 o 
  -6  10  17      133.94        9.81    144.44 o 
  -5  10  17      300.59      158.35    169.43 o 
  -4  10  17       14.67     -137.79    141.83 o 
  -3  10  17      675.02      540.41    153.23 o 
  -2  10  17     2747.44     2688.27    154.51 o 
  -1  10  17      315.34      337.64    107.14 o 
   0  10  17      105.51       93.74    130.58 o 
   1  10  17      449.71      422.95    145.13 o 
   2  10  17        6.68     -119.63    119.63 o 
   3  10  17      137.69      235.42    135.60 o 
   4  10  17      819.28     1099.13    309.01 o 
   5  10  17      727.34      720.71    167.98 o 
  -6  11  17       17.74     -139.11    139.11 o 
  -5  11  17     1233.93     1310.77    206.92 o 
  -4  11  17      888.80      720.12    177.86 o 
  -3  11  17      603.17      636.92    168.73 o 
  -2  11  17        0.35      -45.07    129.96 o 
  -1  11  17      373.61      404.12    110.00 o 
   0  11  17      377.19      615.93    154.34 o 
   1  11  17       41.89      -89.83    131.10 o 
   2  11  17      521.77      564.85    273.37 o 
   3  11  17      467.83      682.48    323.55 o 
   4  11  17        2.04      -60.69    190.38 o 
   5  11  17      373.94      382.86    301.04 o 
  -5  12  17      375.90      449.19    264.46 o 
  -4  12  17      236.46      139.23    159.70 o 
  -3  12  17       48.11       -1.59    140.34 o 
  -2  12  17      129.94      -64.55    130.46 o 
  -1  12  17      887.34     1044.28    131.32 o 
   0  12  17      134.17      116.28    130.75 o 
   1  12  17     5768.57     5894.09    526.58 o 
   2  12  17      825.66      875.92    236.33 o 
   3  12  17      289.22      290.92    150.44 o 
   4  12  17       75.64       52.67    122.66 o 
   5  12  17       14.19     -124.19    124.19 o 
  -5  13  17       46.33     -122.52    161.49 o 
  -4  13  17      278.62       62.99    153.35 o 
  -3  13  17      144.40       77.12    142.40 o 
  -2  13  17        4.64      -74.80    195.53 o 
  -1  13  17     2027.57     2145.90    193.47 o 
   0  13  17     1314.68     1669.46    209.31 o 
   1  13  17       52.29     -108.26    124.54 o 
   2  13  17      925.77      995.30    177.54 o 
   3  13  17      447.36      139.91    121.38 o 
   4  13  17      442.34      529.80    208.20 o 
  -4  14  17      150.35      -72.31    150.88 o 
  -3  14  17      737.26      638.70    168.88 o 
  -2  14  17      161.73      -94.23    133.82 o 
  -1  14  17       98.49      137.71    148.67 o 
   0  14  17       70.24        1.27    139.74 o 
   1  14  17      161.15       27.04    153.90 o 
   2  14  17      159.93      -66.96    141.14 o 
   3  14  17      423.02      243.96    144.68 o 
  -3  15  17      109.62      190.21    163.16 o 
  -2  15  17      174.04       -2.81    234.45 o 
  -1  15  17      128.27       97.76    143.51 o 
   0  15  17      360.97      325.02    166.51 o 
   1  15  17      183.79      225.83    168.04 o 
   2  15  17      704.03      573.97    128.66 o 
  -2  16  17        6.30      139.73    286.97 o 
  -1  16  17       15.67      -64.71    242.89 o 
   0  16  17        0.29     -138.77    138.77 o 
   1  16  17       88.91     -148.70    148.70 o 
  -8   0  18     1337.00     1143.20    314.17 o 
  -6   0  18     1973.91     2477.71    330.11 o 
  -4   0  18       92.43      150.42     99.03 o 
  -2   0  18    17203.19    18503.14    965.95 o 
   0   0  18       47.81       41.26    171.62 o 
   2   0  18      295.24      301.98    196.00 o 
   4   0  18       36.28     -143.49    154.74 o 
   6   0  18     3266.50     4287.69    347.93 o 
  -8   1  18      175.41      199.37    170.54 o 
  -7   1  18      312.33      372.68    162.14 o 
  -6   1  18     1178.26     1301.76    185.00 o 
  -5   1  18      645.61      653.71    105.88 o 
  -4   1  18     2748.81     2866.97    219.90 o 
  -3   1  18     4999.32     4715.70    134.63 o 
  -2   1  18       11.20       -2.25     62.13 o 
  -1   1  18      779.84      999.57    101.55 o 
   0   1  18      380.66      474.19    100.37 o 
   1   1  18       15.24       11.34    117.29 o 
   2   1  18      687.85      814.43    149.79 o 
   3   1  18       12.87     -105.44    114.07 o 
   4   1  18       97.59      126.13    131.57 o 
   5   1  18      498.38      602.82    155.07 o 
   6   1  18      151.94        0.53    193.19 o 
  -8   2  18       30.48     -168.96    196.47 o 
  -7   2  18        6.78      -53.27    133.21 o 
  -6   2  18      475.38      413.42    148.01 o 
  -5   2  18     3851.10     3919.35    258.89 o 
  -4   2  18      104.85      205.72     74.53 o 
  -3   2  18      189.82      202.85     71.64 o 
  -2   2  18      193.47      172.25     71.77 o 
  -1   2  18      635.74      771.44    107.32 o 
   0   2  18       38.93      -49.33     76.84 o 
   1   2  18       40.28      133.28    128.16 o 
   2   2  18     6601.44     6454.49    526.58 o 
   3   2  18     2424.02     2480.26    303.85 o 
   4   2  18       32.09     -116.37    116.37 o 
   5   2  18      115.74      -33.16    126.42 o 
   6   2  18      357.65      386.39    159.80 o 
   7   2  18      272.06      152.86    231.64 o 
  -8   3  18      671.55      818.05    197.05 o 
  -7   3  18      177.24      120.53    183.81 o 
  -6   3  18      308.63       12.38    125.97 o 
  -5   3  18       13.05       11.60     98.98 o 
  -4   3  18      640.86      769.60    100.83 o 
  -3   3  18      217.78      101.99     68.89 o 
  -2   3  18     1236.98     1460.18    100.94 o 
  -1   3  18       27.03      -41.27     70.30 o 
   0   3  18     3983.39     3895.87    183.07 o 
   1   3  18      335.78      343.59     93.29 o 
   2   3  18      223.93      243.42    116.03 o 
   3   3  18     1326.04     1530.99    183.75 o 
   4   3  18     2063.46     2417.35    198.27 o 
   5   3  18      201.90      152.80    144.23 o 
   6   3  18      451.61      386.39    161.31 o 
   7   3  18       32.35      116.29    216.64 o 
  -7   4  18      787.05      700.78    172.97 o 
  -6   4  18      329.66      138.24    119.62 o 
  -5   4  18      883.39      865.34    129.55 o 
  -4   4  18     1394.02     1104.66    129.52 o 
  -3   4  18      399.16      363.06     85.22 o 
  -2   4  18      607.42      554.00     93.31 o 
  -1   4  18    17864.61    16705.63    421.79 o 
   0   4  18     1704.77     2090.89    115.79 o 
   1   4  18     1529.49     1478.87    124.75 o 
   2   4  18      987.16      970.47    153.79 o 
   3   4  18     1222.67     1387.85    178.75 o 
   4   4  18      825.36      787.09    165.23 o 
   5   4  18     1968.68     2475.36    199.90 o 
   6   4  18       18.72     -190.38    190.38 o 
   7   4  18        2.87     -203.51    203.51 o 
  -7   5  18      107.38       93.15    160.84 o 
  -6   5  18      141.45      183.21    134.03 o 
  -5   5  18       46.44       -5.30    101.84 o 
  -4   5  18      526.27      455.50    109.72 o 
  -3   5  18     2988.50     3107.95    153.59 o 
  -2   5  18       52.13       93.51    140.87 o 
  -1   5  18      318.48      345.86     88.07 o 
   0   5  18      281.46      299.73     83.54 o 
   1   5  18     5508.35     5069.77    200.18 o 
   2   5  18      724.93      811.05    119.10 o 
   3   5  18     3488.21     4331.26    238.98 o 
   4   5  18      209.88      158.85    140.89 o 
   5   5  18      100.96       -4.68    167.87 o 
   6   5  18       34.28        3.75    198.82 o 
  -7   6  18      440.14      885.40    393.41 o 
  -6   6  18      441.58      639.26    172.27 o 
  -5   6  18      749.35      678.74    141.19 o 
  -4   6  18      123.65      132.87    133.46 o 
  -3   6  18     2369.27     2352.57    144.71 o 
  -2   6  18     2945.44     3166.56    155.63 o 
  -1   6  18     1357.30     1366.38    112.75 o 
   0   6  18       20.44       75.70     70.87 o 
   1   6  18      199.77       76.61     76.80 o 
   2   6  18     4216.69     3856.38    168.95 o 
   3   6  18       78.53      204.33    100.00 o 
   4   6  18       20.86        7.15     94.10 o 
   5   6  18       86.96      360.12    236.33 o 
   6   6  18      527.88      574.88    234.45 o 
  -7   7  18      784.73      485.18    170.82 o 
  -6   7  18       12.37     -130.02    130.02 o 
  -5   7  18       30.05      199.85    156.32 o 
  -4   7  18        0.54      120.56    148.16 o 
  -3   7  18      498.01      389.70    104.93 o 
  -2   7  18      422.19      720.63    115.59 o 
  -1   7  18     2053.23     1914.39    135.45 o 
   0   7  18      169.00      177.42     92.34 o 
   1   7  18      506.70      724.66    128.93 o 
   2   7  18      101.35      126.36    104.17 o 
   3   7  18       45.17      -93.24     93.24 o 
   4   7  18      829.36      904.43    133.18 o 
   5   7  18     1166.97     1516.16    270.56 o 
   6   7  18        6.26      286.03    204.44 o 
  -7   8  18       96.08       30.01    251.33 o 
  -6   8  18      478.36      659.90    184.79 o 
  -5   8  18     2093.13     2467.52    234.40 o 
  -4   8  18      209.67      254.15    147.59 o 
  -3   8  18      644.88      943.48    163.78 o 
  -2   8  18     1957.70     1801.31    146.07 o 
  -1   8  18      126.68       79.58     85.71 o 
   0   8  18        1.02      -55.19     80.43 o 
   1   8  18       12.29      178.27    115.96 o 
   2   8  18      518.62      408.37    119.36 o 
   3   8  18       38.36       33.35    104.60 o 
   4   8  18     1183.13     1644.89    156.18 o 
   5   8  18      155.81     -121.83    125.16 o 
   6   8  18      334.21      143.49    238.21 o 
  -6   9  18     1037.65     1042.44    532.68 o 
  -5   9  18      271.61      186.37    173.50 o 
  -4   9  18     1422.17     1207.10    218.51 o 
  -3   9  18        8.39      -36.18    129.35 o 
  -2   9  18      271.00      192.35    103.37 o 
  -1   9  18       19.90       25.87     92.26 o 
   0   9  18      697.71      672.02    111.30 o 
   1   9  18      555.00      635.84    187.09 o 
   2   9  18       96.96      -26.55    115.54 o 
   3   9  18      473.67      513.50    145.87 o 
   4   9  18     1067.50     1136.50    159.41 o 
   5   9  18        1.50      -51.01    160.84 o 
  -6  10  18        2.16      -42.53    149.64 o 
  -5  10  18      177.16      221.75    150.15 o 
  -4  10  18       38.04      -42.36    140.89 o 
  -3  10  18       28.70     -121.61    121.61 o 
  -2  10  18      435.26      447.54    116.49 o 
  -1  10  18     3916.42     3445.41    168.20 o 
   0  10  18      214.59      180.51    161.30 o 
   1  10  18       78.02       -4.30    123.67 o 
   2  10  18      177.95      167.08    133.61 o 
   3  10  18     1013.32      872.71    171.09 o 
   4  10  18      708.45      754.98    153.73 o 
   5  10  18      134.66       31.03    136.03 o 
  -6  11  18       85.49      122.84    163.52 o 
  -5  11  18        0.14     -138.10    144.42 o 
  -4  11  18      584.26      684.31    170.04 o 
  -3  11  18      109.66      -43.67    128.18 o 
  -2  11  18      429.38      481.85    111.91 o 
  -1  11  18       50.42      -77.26    131.00 o 
   0  11  18      906.76     1094.44    177.09 o 
   1  11  18     2209.19     2590.64    219.92 o 
   2  11  18        1.84       -4.83    129.65 o 
   3  11  18      134.67       26.21    130.96 o 
   4  11  18      644.23      674.18    219.45 o 
   5  11  18      314.56       20.58    128.97 o 
  -5  12  18        2.52     -157.25    157.25 o 
  -4  12  18      157.63      116.75    164.12 o 
  -3  12  18      124.70      -16.96    140.23 o 
  -2  12  18        2.46     -125.08    125.08 o 
  -1  12  18        2.96     -106.53    127.33 o 
   0  12  18      755.61      503.11    163.81 o 
   1  12  18       30.90       59.91    162.24 o 
   2  12  18     3691.60     4075.46    260.04 o 
   3  12  18        0.43        4.42    148.82 o 
   4  12  18      215.30       86.63    130.97 o 
  -4  13  18       30.68       27.66    156.91 o 
  -3  13  18      104.69       56.66    147.97 o 
  -2  13  18      443.87      -19.24    142.73 o 
  -1  13  18       61.88      -59.68    170.68 o 
   0  13  18     1195.31     1217.56    190.09 o 
   1  13  18      894.54      782.02    234.45 o 
   2  13  18      146.93      218.25    161.16 o 
   3  13  18      127.84      -41.50    104.70 o 
  -4  14  18       31.05     -102.35    151.41 o 
  -3  14  18      194.86      194.26    168.33 o 
  -2  14  18      562.26      457.01    153.28 o 
  -1  14  18      525.48      709.03    173.91 o 
   0  14  18        0.29     -138.69    138.69 o 
   1  14  18      239.09      421.13    170.71 o 
   2  14  18       21.36      156.32    162.14 o 
   3  14  18      145.54      102.44    136.06 o 
  -2  15  18       11.26     -266.34    266.34 o 
  -1  15  18       90.26      150.99    263.53 o 
   0  15  18      202.74      384.80    183.42 o 
   1  15  18      614.38      357.93    218.98 o 
   2  15  18      161.71      151.34    160.62 o 
  -7   0  19      280.32      267.28    231.64 o 
  -5   0  19     2232.67     2295.37    210.55 o 
  -3   0  19     1208.31     1292.31    131.10 o 
  -1   0  19     5373.24     5486.52    229.46 o 
   1   0  19      730.28      736.19    211.01 o 
   3   0  19      777.34      655.53    216.64 o 
   5   0  19     1492.59     1402.97    258.84 o 
  -7   1  19       52.04       -7.14    143.56 o 
  -6   1  19      719.10      982.07    178.38 o 
  -5   1  19       62.18      -34.87     88.13 o 
  -4   1  19       25.61      -60.66     65.22 o 
  -3   1  19     6520.81     6473.76    154.80 o 
  -2   1  19      753.97      834.87     98.03 o 
  -1   1  19     1453.89     1857.68    115.43 o 
   0   1  19      474.22      397.32    101.98 o 
   1   1  19      270.33      267.36    124.58 o 
   2   1  19     2375.36     2243.39    196.43 o 
   3   1  19       91.59       41.03    116.25 o 
   4   1  19      841.57      955.26    185.22 o 
   5   1  19      173.48      193.80    153.95 o 
   6   1  19      174.87      304.01    168.81 o 
  -7   2  19       28.43       29.57    150.86 o 
  -6   2  19       72.40      118.58    148.29 o 
  -5   2  19       97.13      121.74    106.24 o 
  -4   2  19     3056.58     2967.59    123.18 o 
  -3   2  19     5988.29     6069.08    151.74 o 
  -2   2  19     3027.49     3149.32    121.00 o 
  -1   2  19      316.23      362.80    103.04 o 
   0   2  19      374.14      518.96    102.98 o 
   1   2  19     2164.28     2273.61    198.29 o 
   2   2  19      412.29      423.71    137.45 o 
   3   2  19     1306.08     1874.08    200.90 o 
   4   2  19      544.67      834.81    167.95 o 
   5   2  19      226.59      224.13    154.09 o 
   6   2  19      385.18      180.89    157.69 o 
  -7   3  19      410.80      497.84    168.73 o 
  -6   3  19      648.15      496.69    294.01 o 
  -5   3  19      335.73      343.15    112.64 o 
  -4   3  19       19.20       30.68     81.41 o 
  -3   3  19      767.50      920.50     93.84 o 
  -2   3  19      107.40      115.34     69.84 o 
  -1   3  19     3478.30     3433.51    188.02 o 
   0   3  19     1117.23      896.24    155.32 o 
   1   3  19      443.04      343.57    131.63 o 
   2   3  19     1203.46     1224.68    276.66 o 
   3   3  19        1.01     -125.86    125.86 o 
   4   3  19      782.71      997.89    167.16 o 
   5   3  19     1093.30     1140.96    203.51 o 
   6   3  19      250.95      241.66    279.94 o 
  -7   4  19        5.82      -60.03    132.90 o 
  -6   4  19      276.23      256.97    125.61 o 
  -5   4  19      537.60      407.91    117.74 o 
  -4   4  19      410.37      422.09    107.51 o 
  -3   4  19     2258.51     2382.56    131.62 o 
  -2   4  19      179.58      155.48     82.98 o 
  -1   4  19     1550.83     1396.40    114.97 o 
   0   4  19     9011.18     8898.20    400.94 o 
   1   4  19       95.23       12.44     83.03 o 
   2   4  19       67.01      112.59    132.58 o 
   3   4  19     1058.58     1061.03    165.28 o 
   4   4  19     2182.80     2087.17    191.98 o 
   5   4  19      360.67       40.61    137.19 o 
   6   4  19      253.20      101.28    216.64 o 
  -7   5  19      217.81       99.16    181.47 o 
  -6   5  19      128.25      -93.91    113.35 o 
  -5   5  19      337.13      220.58    115.97 o 
  -4   5  19        9.91      -87.95     89.81 o 
  -3   5  19        6.35      -25.94     87.76 o 
  -2   5  19     1473.37     1582.93    134.03 o 
  -1   5  19        0.04      -74.56     74.56 o 
   0   5  19      160.07      124.21     76.56 o 
   1   5  19      848.51      911.61     98.14 o 
   2   5  19     3946.65     4027.69    194.47 o 
   3   5  19      443.98      315.11    135.94 o 
   4   5  19     2096.19     2445.02    209.96 o 
   5   5  19      303.61      517.75    165.16 o 
   6   5  19       54.57       75.96    221.32 o 
  -7   6  19       55.25     -142.37    211.95 o 
  -6   6  19      498.26      423.06    129.52 o 
  -5   6  19      542.16      580.33    130.64 o 
  -4   6  19     2041.55     1651.95    199.93 o 
  -3   6  19       14.35      -38.43     84.41 o 
  -2   6  19     1171.07     1222.66    133.13 o 
  -1   6  19     3006.36     2806.98    417.05 o 
   0   6  19     2263.57     2184.95    123.04 o 
   1   6  19     2199.77     2332.54    156.90 o 
   2   6  19       49.20      -39.90     97.27 o 
   3   6  19     1625.72     1616.04    161.19 o 
   4   6  19      386.67      549.05    118.93 o 
   5   6  19       20.74     -138.80    176.31 o 
   6   6  19        0.78       14.07    229.76 o 
  -7   7  19      186.78       30.01    227.89 o 
  -6   7  19     1365.00     1394.66    378.88 o 
  -5   7  19        2.72       40.14    148.26 o 
  -4   7  19       15.45      -88.43    121.51 o 
  -3   7  19        4.74      -86.65     86.65 o 
  -2   7  19       11.93       11.59     90.96 o 
  -1   7  19       33.28       -8.15     83.16 o 
   0   7  19      709.39      834.08    101.97 o 
   1   7  19      855.21     1128.51    135.28 o 
   2   7  19      439.69      449.44    117.66 o 
   3   7  19        0.22      -91.74     91.74 o 
   4   7  19       98.90       60.49    105.51 o 
   5   7  19       67.88       46.89    196.00 o 
   6   7  19      702.78      816.84    267.28 o 
  -6   8  19        1.13     -135.46    150.97 o 
  -5   8  19      672.61      738.39    185.32 o 
  -4   8  19     2038.31     1888.92    216.07 o 
  -3   8  19       11.60     -123.01    125.72 o 
  -2   8  19      974.78     1319.27    133.88 o 
  -1   8  19      700.28      745.35    127.71 o 
   0   8  19        0.24       94.94     92.89 o 
   1   8  19       28.81      -61.18    146.30 o 
   2   8  19      105.00      -35.18     95.59 o 
   3   8  19        0.15      -66.37    102.84 o 
   4   8  19      396.40      442.10    120.67 o 
   5   8  19      710.15      442.78    163.68 o 
  -6   9  19      460.43      429.34    181.59 o 
  -5   9  19     1317.42     1253.62    210.07 o 
  -4   9  19        0.50       68.30    151.13 o 
  -3   9  19     1999.48     1872.64    303.85 o 
  -2   9  19       44.93      136.09     98.88 o 
  -1   9  19      595.39      545.22    111.22 o 
   0   9  19        3.59      -81.71    120.15 o 
   1   9  19      411.26      690.83    163.65 o 
   2   9  19     1402.71     1891.29    211.20 o 
   3   9  19        3.64     -115.27    115.27 o 
   4   9  19       26.80       98.58    136.54 o 
   5   9  19      555.50      717.80    170.11 o 
  -6  10  19       86.88      -80.29    163.63 o 
  -5  10  19      149.22     -137.05    307.60 o 
  -4  10  19      269.19      145.52    270.56 o 
  -3  10  19      143.64       30.14    176.78 o 
  -2  10  19      245.52      344.63    110.23 o 
  -1  10  19     1041.38     1050.34    131.18 o 
   0  10  19     4082.70     3613.85    386.85 o 
   1  10  19      624.89      577.39    174.43 o 
   2  10  19      345.58      287.97    150.84 o 
   3  10  19       39.94       80.60    197.88 o 
   4  10  19      577.44      331.37    157.55 o 
   5  10  19      126.14      -34.51    140.15 o 
  -5  11  19       24.28     -161.07    161.07 o 
  -4  11  19      721.85      892.23    365.28 o 
  -3  11  19       93.54       47.68    139.71 o 
  -2  11  19      543.48      498.82    122.38 o 
  -1  11  19     1390.89     1781.97    154.79 o 
   0  11  19      535.23      477.60    279.47 o 
   1  11  19      540.19      515.32    269.15 o 
   2  11  19      932.84     1046.54    180.36 o 
   3  11  19      343.09      488.43    241.96 o 
   4  11  19      142.92      181.19    142.40 o 
  -5  12  19       84.62      155.63    167.86 o 
  -4  12  19       30.90      -23.95    147.43 o 
  -3  12  19       17.67     -125.64    125.64 o 
  -2  12  19       59.08      -72.07    130.82 o 
  -1  12  19      135.99      -69.46    140.83 o 
   0  12  19       32.71      -24.25    233.52 o 
   1  12  19      218.72      126.21    137.89 o 
   2  12  19      112.46      -52.78    148.21 o 
   3  12  19     1442.10     1325.73    192.14 o 
   4  12  19        0.24       77.03    262.59 o 
  -4  13  19      145.13       49.04    151.54 o 
  -3  13  19       29.45     -155.42    155.42 o 
  -2  13  19       52.44     -153.33    153.33 o 
  -1  13  19      639.68      803.53    184.08 o 
   0  13  19        0.85       89.47    142.62 o 
   1  13  19      355.38      361.62    164.87 o 
   2  13  19     1163.76     1237.49    212.50 o 
   3  13  19       16.15      -83.35    104.57 o 
  -3  14  19       37.74      -50.64    299.16 o 
  -2  14  19       60.45     -147.24    231.64 o 
  -1  14  19      568.54      747.76    175.27 o 
   0  14  19      498.73      423.72    172.57 o 
   1  14  19        5.06     -147.40    147.40 o 
   2  14  19      586.13      401.69    175.57 o 
  -1  15  19        0.27     -193.19    224.14 o 
   0  15  19        4.38       70.32    154.13 o 
  -6   0  20      185.77      252.27    193.19 o 
  -4   0  20     7010.20     8293.54    625.00 o 
  -2   0  20      728.40      633.73    161.30 o 
   0   0  20      621.88      778.39    205.38 o 
   2   0  20       47.83      257.90    198.82 o 
   4   0  20       10.85      -27.20    192.25 o 
   6   0  20     1122.78      644.28    251.33 o 
  -7   1  20       36.70       90.30    157.50 o 
  -6   1  20        8.19     -115.97    130.89 o 
  -5   1  20      318.84      420.11    123.50 o 
  -4   1  20      619.56      551.72     82.47 o 
  -3   1  20     1680.47     1482.96    108.82 o 
  -2   1  20     3569.76     3529.57    151.70 o 
  -1   1  20     1691.85     2003.54    128.01 o 
   0   1  20     2475.33     2234.37    138.49 o 
   1   1  20      713.41      697.07    156.94 o 
   2   1  20      321.95      396.74    134.46 o 
   3   1  20        2.30     -106.28    106.28 o 
   4   1  20        2.15       40.32    132.62 o 
   5   1  20      432.41      294.66    146.33 o 
   6   1  20      137.09      213.73    153.40 o 
  -7   2  20      768.93      683.46    183.82 o 
  -6   2  20       65.61     -101.40    127.98 o 
  -5   2  20       18.19      -55.57     96.45 o 
  -4   2  20       69.39      -17.86     71.46 o 
  -3   2  20     1181.02     1458.77    111.05 o 
  -2   2  20      219.29      334.01     79.34 o 
  -1   2  20     2990.34     2948.08    152.32 o 
   0   2  20      137.23      125.73     87.72 o 
   1   2  20       25.20      -46.50    115.69 o 
   2   2  20      477.56      435.18    292.60 o 
   3   2  20      345.35      357.32    156.75 o 
   4   2  20      559.34      669.98    172.04 o 
   5   2  20       22.16     -127.27    138.83 o 
   6   2  20      668.61      395.74    180.19 o 
  -7   3  20      118.35       40.91    147.32 o 
  -6   3  20      539.97      578.21    200.22 o 
  -5   3  20      285.04      448.03    124.27 o 
  -4   3  20       35.63       22.81     95.63 o 
  -3   3  20      138.27      126.96     73.84 o 
  -2   3  20       45.25      -43.36     79.72 o 
  -1   3  20       41.66       78.33     78.69 o 
   0   3  20       33.19      -65.80    127.95 o 
   1   3  20      295.25      279.80    175.37 o 
   2   3  20     1385.97     1415.93    268.22 o 
   3   3  20     1117.78     1395.54    185.20 o 
   4   3  20      741.28      430.03    221.79 o 
   5   3  20       44.90     -108.02    138.73 o 
   6   3  20      182.79       34.10    152.85 o 
  -7   4  20      282.15      355.12    170.25 o 
  -6   4  20        1.50      -43.22    113.78 o 
  -5   4  20     1808.63     2096.79    175.94 o 
  -4   4  20        8.91      -86.96     86.96 o 
  -3   4  20        2.45       31.29     81.85 o 
  -2   4  20      261.45      271.23     86.21 o 
  -1   4  20      867.20     1143.64    134.28 o 
   0   4  20       65.74        5.05     73.83 o 
   1   4  20     2720.01     3127.39    155.56 o 
   2   4  20       80.74      133.99    137.79 o 
   3   4  20      919.37      809.78    166.89 o 
   4   4  20      692.75      636.09    158.11 o 
   5   4  20        5.60     -124.56    124.56 o 
   6   4  20      298.33      283.22    236.33 o 
  -7   5  20      811.88      588.31    175.19 o 
  -6   5  20        7.01      -83.09    127.01 o 
  -5   5  20      106.66       36.27    112.28 o 
  -4   5  20      158.56       99.68    105.31 o 
  -3   5  20        5.47       -3.48     97.17 o 
  -2   5  20     2301.79     2435.38    156.27 o 
  -1   5  20      644.13      572.34    119.93 o 
   0   5  20       87.09       68.54     79.28 o 
   1   5  20       40.60      142.46     99.94 o 
   2   5  20      290.09      187.42    102.21 o 
   3   5  20      787.31      875.95    137.97 o 
   4   5  20      170.21      227.37    216.64 o 
   5   5  20     1592.06     1721.49    209.66 o 
   6   5  20      190.42     -144.42    221.32 o 
  -6   6  20       14.74      -52.17    158.19 o 
  -5   6  20       37.40     -107.22    129.93 o 
  -4   6  20     2396.92     2266.34    210.43 o 
  -3   6  20      907.06     1026.97    128.27 o 
  -2   6  20       12.51      -84.25     84.25 o 
  -1   6  20      437.97      412.13     92.90 o 
   0   6  20     2548.18     2372.62    127.94 o 
   1   6  20     1385.28     1453.53    207.76 o 
   2   6  20      481.35      491.90    116.65 o 
   3   6  20      569.12      493.42    127.32 o 
   4   6  20      413.29      217.42    109.25 o 
   5   6  20      144.51      126.61    232.58 o 
  -6   7  20      370.00      422.67    185.93 o 
  -5   7  20     2557.42     2707.96    251.31 o 
  -4   7  20       66.15      113.88    140.66 o 
  -3   7  20      227.80      246.09    136.70 o 
  -2   7  20        4.33      -10.36     92.37 o 
  -1   7  20      188.80      148.65     96.66 o 
   0   7  20      297.88      325.46     84.80 o 
   1   7  20     3102.68     3244.52    172.57 o 
   2   7  20      304.32      379.63    124.34 o 
   3   7  20       44.25      -96.54     96.54 o 
   4   7  20      155.78       66.05    107.81 o 
   5   7  20        8.73      -99.41    216.64 o 
  -6   8  20      330.38      167.31    172.47 o 
  -5   8  20       23.55     -127.72    161.30 o 
  -4   8  20      795.24      896.68    179.58 o 
  -3   8  20     1607.92     1406.00    192.93 o 
  -2   8  20       20.15      -74.18     92.16 o 
  -1   8  20      797.38      828.07    123.90 o 
   0   8  20      706.81      727.70    160.64 o 
   1   8  20       38.64       86.13    139.90 o 
   2   8  20        7.23      -91.59     91.59 o 
   3   8  20      248.63      144.85    111.64 o 
   4   8  20       96.30       19.27    124.55 o 
   5   8  20      763.20      694.92    266.34 o 
  -6   9  20      115.33      146.30    287.91 o 
  -5   9  20      514.78      481.50    180.98 o 
  -4   9  20      308.34      331.97    427.18 o 
  -3   9  20      383.14      351.16    157.49 o 
  -2   9  20     2357.81     2291.97    155.74 o 
  -1   9  20      272.90       83.76     93.11 o 
   0   9  20      133.49       62.31    141.52 o 
   1   9  20       21.57     -100.09    118.65 o 
   2   9  20      149.10      205.23    156.78 o 
   3   9  20       22.07     -138.80    138.80 o 
   4   9  20      103.44      295.41    161.99 o 
   5   9  20       82.91     -103.16    232.58 o 
  -5  10  20      200.56       31.89    169.65 o 
  -4  10  20      472.76      468.56    168.21 o 
  -3  10  20        1.80      -62.22    129.18 o 
  -2  10  20      108.14       -8.51     97.76 o 
  -1  10  20       96.04       32.65    113.36 o 
   0  10  20      884.51      804.40    173.40 o 
   1  10  20     3231.84     3156.33    222.12 o 
   2  10  20      370.28      331.38    242.89 o 
   3  10  20      146.33      150.53    159.83 o 
   4  10  20       96.63       90.47    127.65 o 
  -5  11  20       91.61       45.66    162.35 o 
  -4  11  20       46.42      -33.16    149.17 o 
  -3  11  20      863.58      856.92    189.73 o 
  -2  11  20      570.17      570.03    161.26 o 
  -1  11  20     1881.63     2038.47    215.37 o 
   0  11  20      640.23      600.90    167.95 o 
   1  11  20       92.91     -139.39    139.39 o 
   2  11  20      630.29      875.83    175.03 o 
   3  11  20      168.23      -20.15    227.42 o 
   4  11  20      322.88      315.29    134.36 o 
  -4  12  20        0.98     -151.97    151.97 o 
  -3  12  20       48.52      -83.55    195.07 o 
  -2  12  20      139.81       18.24    147.12 o 
  -1  12  20      420.04      499.22    309.95 o 
   0  12  20      574.38      688.42    176.44 o 
   1  12  20      166.61       29.58    140.16 o 
   2  12  20      214.27      -26.32    149.19 o 
   3  12  20       10.04      101.37    157.03 o 
  -3  13  20       78.98      115.37    166.47 o 
  -2  13  20      195.38      349.81    266.34 o 
  -1  13  20      121.04      -94.80    145.13 o 
   0  13  20      714.68      608.12    184.89 o 
   1  13  20       68.92       86.18    151.69 o 
   2  13  20     1177.14     1340.59    216.35 o 
  -2  14  20        1.14     -261.65    261.65 o 
  -1  14  20        0.32     -147.13    147.13 o 
   0  14  20      385.64       58.32    166.51 o 
   1  14  20      445.59      410.45    361.06 o 
  -7   0  21      112.73     -211.01    211.01 o 
  -5   0  21     3846.21     3615.30    239.72 o 
  -3   0  21    15498.43    15472.13    302.65 o 
  -1   0  21      131.79       -5.62    100.94 o 
   1   0  21     5385.87     6534.70    400.45 o 
   3   0  21      235.64      114.41    193.19 o 
   5   0  21        0.16      -70.34    196.94 o 
  -7   1  21      146.42      129.32    167.31 o 
  -6   1  21        2.94     -132.05    144.21 o 
  -5   1  21       42.58       77.55    109.75 o 
  -4   1  21      455.55      291.24     74.65 o 
  -3   1  21      481.39      353.53     70.91 o 
  -2   1  21      545.30      604.10     87.36 o 
  -1   1  21     6340.30     5984.02    202.10 o 
   0   1  21        5.76     -111.70    111.70 o 
   1   1  21      253.20      183.12    147.71 o 
   2   1  21     3536.54     3822.85    306.67 o 
   3   1  21        1.84       19.15    135.04 o 
   4   1  21       33.45     -125.09    125.09 o 
   5   1  21       26.24     -131.05    131.05 o 
   6   1  21      125.87      -11.94    156.66 o 
  -7   2  21      709.99      945.84    209.44 o 
  -6   2  21      665.69      445.85    173.96 o 
  -5   2  21        3.08       53.76    104.78 o 
  -4   2  21      140.39        7.06     74.56 o 
  -3   2  21       69.94       97.43     77.19 o 
  -2   2  21     4015.00     4170.57    136.56 o 
  -1   2  21       57.38      115.90     73.35 o 
   0   2  21      549.29      635.09    125.95 o 
   1   2  21      457.83      365.29    142.56 o 
   2   2  21        1.61      161.25    147.89 o 
   3   2  21       44.60        8.18    137.12 o 
   4   2  21      817.70      786.24    177.86 o 
   5   2  21     1121.80     1312.71    208.70 o 
   6   2  21      163.57      -19.71    167.43 o 
  -6   3  21      146.67      188.80    183.81 o 
  -5   3  21     1169.29     1480.35    161.36 o 
  -4   3  21      534.18      606.81     96.53 o 
  -3   3  21      273.26      -46.12     71.20 o 
  -2   3  21        1.60       31.63     78.52 o 
  -1   3  21        6.49        4.41     96.19 o 
   0   3  21      849.63     1081.24    106.96 o 
   1   3  21      487.48      613.86    159.15 o 
   2   3  21        9.16     -108.68    124.66 o 
   3   3  21     5800.66     6257.65    310.89 o 
   4   3  21       27.10     -139.00    139.00 o 
   5   3  21      884.15      552.20    182.41 o 
  -6   4  21      963.66      813.59    186.65 o 
  -5   4  21      190.77      139.36    115.86 o 
  -4   4  21     1602.45     1814.60    163.34 o 
  -3   4  21      522.04      562.06    119.03 o 
  -2   4  21      570.38      518.46     99.81 o 
  -1   4  21      202.57       99.59     81.18 o 
   0   4  21      378.02      293.96     88.04 o 
   1   4  21     1002.93     1066.02    139.94 o 
   2   4  21     3329.63     3876.48    236.27 o 
   3   4  21      104.01      178.81    153.74 o 
   4   4  21      860.04      796.26    178.91 o 
   5   4  21      902.06     1346.68    209.44 o 
  -6   5  21     1646.74     1629.15    210.47 o 
  -5   5  21       91.47      -77.10    107.51 o 
  -4   5  21       13.85       57.05    130.97 o 
  -3   5  21      820.80      753.03    125.51 o 
  -2   5  21      307.87      289.00    104.50 o 
  -1   5  21     2049.38     2027.14    134.55 o 
   0   5  21     1183.92     1117.98    111.82 o 
   1   5  21       70.94       48.10    103.42 o 
   2   5  21      113.36      187.13    110.66 o 
   3   5  21       62.50       39.17    107.62 o 
   4   5  21      321.05      121.40    150.55 o 
   5   5  21       52.49      -17.50    146.87 o 
  -6   6  21      224.99       95.24    132.28 o 
  -5   6  21        1.44     -137.57    137.57 o 
  -4   6  21      598.31      379.51    153.80 o 
  -3   6  21     1331.91     1298.87    138.59 o 
  -2   6  21      435.81      515.51    112.40 o 
  -1   6  21      240.29      250.55     85.71 o 
   0   6  21       41.53        3.17     79.24 o 
   1   6  21     1242.26     1467.85    154.39 o 
   2   6  21      794.86     1044.85    140.56 o 
   3   6  21        6.91      -20.04     98.16 o 
   4   6  21     1104.60     1223.99    179.30 o 
   5   6  21      224.41      122.85    235.39 o 
  -6   7  21      252.55      300.42    183.76 o 
  -5   7  21      483.76      437.95    166.89 o 
  -4   7  21     1408.12     1455.34    196.14 o 
  -3   7  21      224.81      141.51    136.67 o 
  -2   7  21      600.64      563.60    114.15 o 
  -1   7  21       71.76       38.56     96.07 o 
   0   7  21       49.99       27.56     86.46 o 
   1   7  21       89.15      -34.59    100.99 o 
   2   7  21     2504.48     2940.07    186.80 o 
   3   7  21        5.59      -25.16     95.86 o 
   4   7  21       63.07      -29.04    113.33 o 
   5   7  21       86.52     -168.81    200.69 o 
  -5   8  21      745.66      524.03    179.70 o 
  -4   8  21       79.57      111.05    145.77 o 
  -3   8  21      836.71      787.33    166.21 o 
  -2   8  21      672.34      736.39    124.86 o 
  -1   8  21      121.79       67.78     98.15 o 
   0   8  21     1762.08     1779.62    196.67 o 
   1   8  21     1110.63     1039.31    182.07 o 
   2   8  21      606.08      474.13    129.22 o 
   3   8  21       21.22       18.52    119.12 o 
   4   8  21       85.97       15.67    114.26 o 
  -5   9  21      502.85      577.25    189.98 o 
  -4   9  21      298.21      395.87    165.33 o 
  -3   9  21       31.72      -72.81    124.26 o 
  -2   9  21        5.67      -99.22     99.22 o 
  -1   9  21     3282.12     2984.45    161.84 o 
   0   9  21      459.79      420.40    156.08 o 
   1   9  21      513.67      596.31    229.76 o 
   2   9  21       34.01     -115.32    127.07 o 
   3   9  21        0.85     -125.78    125.78 o 
   4   9  21       31.36     -134.75    134.75 o 
  -5  10  21      213.65      183.81    308.54 o 
  -4  10  21      622.27      552.13    184.84 o 
  -3  10  21      599.65      575.61    193.19 o 
  -2  10  21      281.00      259.42    106.14 o 
  -1  10  21      257.45      258.18    217.10 o 
   0  10  21       42.66      -94.08    134.75 o 
   1  10  21      523.84      525.43    166.93 o 
   2  10  21     1025.67     1116.74    497.98 o 
   3  10  21      306.41      306.31    169.00 o 
  -4  11  21      220.68       41.82    166.93 o 
  -3  11  21      262.30      177.52    157.51 o 
  -2  11  21      111.32     -224.65    311.82 o 
  -1  11  21      598.89      473.71    152.45 o 
   0  11  21     1063.03     1066.78    189.91 o 
   1  11  21      123.58        5.95    178.19 o 
   2  11  21      189.23       18.49    149.34 o 
   3  11  21      936.49     1287.06    213.51 o 
  -3  12  21       66.80        3.42    161.77 o 
  -2  12  21        0.37      -26.77    142.78 o 
  -1  12  21      101.54       13.38    208.66 o 
   0  12  21       19.36       70.33    146.16 o 
   1  12  21      808.48     1032.79    203.31 o 
   2  12  21       54.63      -39.63    158.49 o 
  -2  13  21       22.51      -48.77    251.33 o 
  -1  13  21      191.65       76.72    152.73 o 
   0  13  21       43.49     -153.36    153.36 o 
   1  13  21      274.11      108.85    170.71 o 
  -6   0  22      287.31      270.09    235.39 o 
  -4   0  22     1482.88     1333.73    148.03 o 
  -2   0  22     3254.73     3325.28    207.51 o 
   0   0  22      632.26      705.24    237.27 o 
   2   0  22     1022.74     1021.28    256.96 o 
   4   0  22      422.51     1001.59    271.03 o 
  -6   1  22      151.41     -125.11    146.61 o 
  -5   1  22      185.39      160.99    110.47 o 
  -4   1  22        5.10      -69.35     69.35 o 
  -3   1  22       26.12       -9.98     67.24 o 
  -2   1  22      558.88      554.00     88.90 o 
  -1   1  22      140.80      227.11    101.43 o 
   0   1  22     4084.18     3886.04    240.04 o 
   1   1  22       14.26     -127.57    127.57 o 
   2   1  22     1168.57     1333.67    188.67 o 
   3   1  22     1158.59     1544.88    215.70 o 
   4   1  22       18.26       41.45    142.68 o 
   5   1  22       96.19       96.10    182.41 o 
  -6   2  22      612.42      703.10    258.84 o 
  -5   2  22      247.66      195.87    135.47 o 
  -4   2  22      432.51      309.75     88.27 o 
  -3   2  22        1.96      -73.35     73.35 o 
  -2   2  22      227.77      116.43     77.53 o 
  -1   2  22     1942.04     2049.62    131.87 o 
   0   2  22     1433.59     1660.65    146.74 o 
   1   2  22      365.63      552.97    151.21 o 
   2   2  22      536.93      661.00    160.63 o 
   3   2  22        5.13       -8.08    132.90 o 
   4   2  22       30.43     -139.14    210.54 o 
   5   2  22       16.72     -140.04    155.57 o 
  -6   3  22      160.37       66.39    151.53 o 
  -5   3  22      130.23      103.92    188.59 o 
  -4   3  22      508.42      632.30    115.33 o 
  -3   3  22     1467.40     1727.39    121.27 o 
  -2   3  22      407.63      431.31     96.56 o 
  -1   3  22      369.30      330.93     95.70 o 
   0   3  22       39.28      -12.05     80.81 o 
   1   3  22     1373.48     1267.09    188.16 o 
   2   3  22       94.03      124.72    151.53 o 
   3   3  22       49.98       74.48    147.30 o 
   4   3  22     2975.31     3639.32    420.14 o 
   5   3  22       63.55      -96.53    164.79 o 
  -6   4  22      863.02      515.97    168.50 o 
  -5   4  22      364.62      261.54    141.27 o 
  -4   4  22        8.72      -95.55     95.55 o 
  -3   4  22      866.60     1011.77    139.51 o 
  -2   4  22        2.04      -72.88     78.18 o 
  -1   4  22     1759.44     1883.74    135.42 o 
   0   4  22       19.93       28.70     99.36 o 
   1   4  22        4.06       11.28    105.55 o 
   2   4  22      296.52      450.61    259.77 o 
   3   4  22     3343.96     3643.59    364.81 o 
   4   4  22      165.90      -48.49    154.71 o 
   5   4  22      730.92      759.34    199.81 o 
  -6   5  22        2.58     -123.24    123.24 o 
  -5   5  22     1252.11     1330.34    164.21 o 
  -4   5  22      185.24      206.54    217.57 o 
  -3   5  22       33.67      -18.34    101.47 o 
  -2   5  22      191.18      173.04    101.28 o 
  -1   5  22      733.43      743.27    106.79 o 
   0   5  22      145.08      113.31     83.56 o 
   1   5  22     1342.78     1435.10    158.61 o 
   2   5  22      422.15      357.74    119.81 o 
   3   5  22      495.84      302.33    117.54 o 
   4   5  22       62.53       13.56    106.35 o 
   5   5  22      327.01      376.77    125.49 o 
  -5   6  22      147.35      259.50    161.87 o 
  -4   6  22       79.74     -113.48    182.87 o 
  -3   6  22      511.59      649.65    125.28 o 
  -2   6  22      496.19      494.88    119.32 o 
  -1   6  22      270.41      218.71     96.79 o 
   0   6  22       84.34        9.93     81.77 o 
   1   6  22      209.18       60.28    112.78 o 
   2   6  22     1093.36     1162.19    151.03 o 
   3   6  22     1022.93     1055.62    141.71 o 
   4   6  22        1.30       31.20    119.87 o 
  -5   7  22       15.02       68.94    163.55 o 
  -4   7  22      125.54      201.18    145.85 o 
  -3   7  22      962.71      736.21    172.23 o 
  -2   7  22       95.62       39.49    100.65 o 
  -1   7  22     1559.64     1786.95    150.80 o 
   0   7  22      243.01      165.24    120.05 o 
   1   7  22       40.14        6.21    110.09 o 
   2   7  22       94.18       -3.69    106.80 o 
   3   7  22      205.93      305.37    123.43 o 
   4   7  22      419.35      184.19    125.03 o 
  -5   8  22      617.34      384.59    216.17 o 
  -4   8  22       81.53       45.07    194.60 o 
  -3   8  22        4.77     -124.38    124.38 o 
  -2   8  22      884.64      874.48    135.16 o 
  -1   8  22      781.66      966.50    134.82 o 
   0   8  22       41.68      -81.37    214.76 o 
   1   8  22     2193.03     2499.44    226.41 o 
   2   8  22      115.66      112.86    112.12 o 
   3   8  22      299.00      175.84    123.82 o 
   4   8  22       52.56      -14.86    118.34 o 
  -4   9  22      320.73       91.40    196.47 o 
  -3   9  22      639.84      621.38    267.28 o 
  -2   9  22       71.44       27.84    105.66 o 
  -1   9  22       10.16       -9.67     99.42 o 
   0   9  22     2353.94     2257.22    208.84 o 
   1   9  22       63.57      -68.13    145.36 o 
   2   9  22     1025.84      898.00    190.87 o 
   3   9  22        0.09     -136.76    136.76 o 
  -4  10  22      136.23      -65.74    182.87 o 
  -3  10  22      556.80      473.73    245.24 o 
  -2  10  22     1007.39      877.23    138.05 o 
  -1  10  22      580.05      422.73    159.32 o 
   0  10  22      438.66      386.73    157.50 o 
   1  10  22      225.47      145.66    153.69 o 
   2  10  22       63.22     -123.03    126.33 o 
   3  10  22      151.84      185.16    169.28 o 
  -3  11  22       72.57       -6.44    155.10 o 
  -2  11  22      370.21      199.14    203.97 o 
  -1  11  22       33.62      -38.94    140.82 o 
   0  11  22       15.42     -103.63    147.22 o 
   1  11  22      403.19      408.02    172.10 o 
   2  11  22      181.00      -18.06    146.48 o 
  -2  12  22       70.44      -52.52    212.88 o 
  -1  12  22        9.34      -81.72    135.32 o 
   0  12  22       22.59     -153.39    153.39 o 
   1  12  22       40.68      -71.58    156.36 o 
  -5   0  23       38.64      120.98    204.44 o 
  -3   0  23      427.32      341.39    138.16 o 
  -1   0  23     3643.66     3587.15    312.29 o 
   1   0  23      953.59     1147.89    264.46 o 
   3   0  23       71.23       90.03    222.26 o 
   5   0  23      379.28      271.97    238.21 o 
  -6   1  23      142.03      -20.47    155.01 o 
  -5   1  23       91.01     -108.07    108.07 o 
  -4   1  23      188.54       88.56     93.26 o 
  -3   1  23      156.02      114.27     71.38 o 
  -2   1  23      534.11      438.59     89.53 o 
  -1   1  23        0.49      -79.87     79.87 o 
   0   1  23     3410.60     3306.73    225.79 o 
   1   1  23      620.10      699.07    164.22 o 
   2   1  23       16.22        4.59    145.14 o 
   3   1  23     1823.85     1363.23    193.20 o 
   4   1  23      367.06      695.17    290.25 o 
   5   1  23       52.06     -113.42    162.09 o 
  -6   2  23      210.38       50.91    201.16 o 
  -5   2  23     2961.56     3178.83    235.74 o 
  -4   2  23     2226.47     2403.58    133.03 o 
  -3   2  23      960.63      778.63    100.64 o 
  -2   2  23        3.45      -77.92     77.92 o 
  -1   2  23      125.73       39.58     84.13 o 
   0   2  23      365.20      249.03    148.50 o 
   1   2  23      742.50      809.41    377.00 o 
   2   2  23     1154.44     1130.82    182.37 o 
   3   2  23      172.70      368.88    166.78 o 
   4   2  23       29.46       15.94    157.83 o 
  -6   3  23      116.72       61.55    158.42 o 
  -5   3  23      799.02      643.81    143.17 o 
  -4   3  23      978.96     1126.44    115.60 o 
  -3   3  23      400.77      375.20     90.42 o 
  -2   3  23      858.39      833.78    115.46 o 
  -1   3  23      262.96      263.59     91.89 o 
   0   3  23      123.97      -73.82     79.84 o 
   1   3  23        2.35     -135.24    135.24 o 
   2   3  23        8.97      106.05    138.29 o 
   3   3  23        0.02     -133.64    133.64 o 
   4   3  23       21.89      -93.78    218.51 o 
  -5   4  23      200.64      -30.90    123.97 o 
  -4   4  23       22.55      -61.89    106.78 o 
  -3   4  23       38.45      -92.38     92.38 o 
  -2   4  23     1610.73     1577.37    134.71 o 
  -1   4  23      128.35      183.47     90.79 o 
   0   4  23       48.55       14.95     79.59 o 
   1   4  23      397.66      352.03    116.23 o 
   2   4  23        0.20      216.64    151.18 o 
   3   4  23      119.59      256.66    156.65 o 
   4   4  23     1181.84     1005.32    410.76 o 
  -5   5  23       41.41      -93.07    169.74 o 
  -4   5  23      963.75      904.42    177.27 o 
  -3   5  23       85.46     -104.57    104.57 o 
  -2   5  23     1342.83     1313.71    142.00 o 
  -1   5  23       27.66      -77.77     77.77 o 
   0   5  23      216.32      201.39     90.89 o 
   1   5  23      585.59      563.41    131.47 o 
   2   5  23      479.29      533.33    127.95 o 
   3   5  23      275.08       62.83    132.63 o 
   4   5  23      359.02      224.79    124.72 o 
  -5   6  23      613.69      496.33    177.55 o 
  -4   6  23      230.98      118.66    146.18 o 
  -3   6  23        9.55     -114.86    120.03 o 
  -2   6  23        6.30      -90.99     90.99 o 
  -1   6  23      765.17      831.89    137.27 o 
   0   6  23      695.29      672.90    136.55 o 
   1   6  23       60.07      -32.39    110.95 o 
   2   6  23      841.03      799.33    159.30 o 
   3   6  23      128.42       28.65    138.50 o 
   4   6  23      362.29      310.52    126.04 o 
  -5   7  23       10.63      196.75    170.77 o 
  -4   7  23       79.78      -74.87    145.35 o 
  -3   7  23       80.61      -95.75    126.73 o 
  -2   7  23     1522.50     1449.14    152.31 o 
  -1   7  23       62.07      -91.31     91.31 o 
   0   7  23     1969.20     2161.39    180.78 o 
   1   7  23       12.33      -70.33    109.14 o 
   2   7  23      132.94      -70.98    107.07 o 
   3   7  23       38.96      -40.28    115.61 o 
  -4   8  23      107.63     -146.69    146.69 o 
  -3   8  23      300.83       87.16    136.03 o 
  -2   8  23      319.16      330.88    117.04 o 
  -1   8  23      888.68      799.12    127.82 o 
   0   8  23      288.34      308.97    211.95 o 
   1   8  23       40.70       28.54    143.01 o 
   2   8  23     1065.66     1301.33    163.92 o 
   3   8  23        3.15      -98.53    113.06 o 
  -4   9  23       24.15     -148.95    148.95 o 
  -3   9  23      289.62      194.00    153.06 o 
  -2   9  23      762.40      717.17    133.53 o 
  -1   9  23        1.18      -49.61    218.04 o 
   0   9  23        3.12     -127.36    127.36 o 
   1   9  23     1456.77     1391.19    199.29 o 
   2   9  23      260.16      277.80    161.13 o 
  -3  10  23      119.07      -22.25    180.53 o 
  -2  10  23      263.76      268.60    146.63 o 
  -1  10  23      747.94      611.55    173.80 o 
   0  10  23      172.64      -10.82    137.85 o 
   1  10  23      703.61      475.09    175.39 o 
   2  10  23      221.49     -151.52    151.52 o 
  -2  11  23       11.48     -162.24    215.70 o 
  -1  11  23      179.59      -39.54    226.01 o 
   0  11  23      369.57      207.55    166.62 o 
   1  11  23       37.01      -14.53    161.14 o 
  -4   0  24     1219.41     1313.09    167.59 o 
  -2   0  24      472.12      260.74    109.38 o 
   0   0  24     4898.28     4096.38    345.12 o 
   2   0  24      497.57      710.86    262.59 o 
   4   0  24       76.22      -86.28    226.01 o 
  -5   1  24       27.19      -13.19    121.51 o 
  -4   1  24      196.93      117.73     82.01 o 
  -3   1  24       92.00      -30.60     68.30 o 
  -2   1  24      218.65        8.99     73.53 o 
  -1   1  24      218.45       51.09    106.01 o 
   0   1  24       34.55     -106.10    134.89 o 
   1   1  24     1444.50     1814.20    228.33 o 
   2   1  24      934.22     1063.31    347.93 o 
   3   1  24        8.00     -148.18    148.18 o 
   4   1  24      392.06      314.40    171.56 o 
  -5   2  24       73.95       82.51    123.33 o 
  -4   2  24     1416.67     1669.80    147.54 o 
  -3   2  24      943.87      775.02    125.05 o 
  -2   2  24       12.59       12.38     81.11 o 
  -1   2  24      621.49      513.69    104.69 o 
   0   2  24      445.38      409.01    154.90 o 
   1   2  24       50.44       69.74    131.12 o 
   2   2  24       73.05     -130.27    130.27 o 
   3   2  24     1934.41     2560.07    256.29 o 
   4   2  24      102.32      172.77    171.28 o 
  -5   3  24        4.01     -114.67    114.67 o 
  -4   3  24      627.91      539.69    104.89 o 
  -3   3  24      466.41      430.66    101.16 o 
  -2   3  24      593.10      491.56    108.12 o 
  -1   3  24      215.16       87.79     86.43 o 
   0   3  24      519.51      464.17    126.59 o 
   1   3  24      126.65      121.22    212.42 o 
   2   3  24       86.11       93.91    152.75 o 
   3   3  24      261.91      544.34    183.66 o 
   4   3  24       12.30      -55.00    153.03 o 
  -5   4  24      375.40      229.48    134.46 o 
  -4   4  24      595.18      574.55    181.47 o 
  -3   4  24       13.77      -98.01     98.01 o 
  -2   4  24      296.03      346.55    102.27 o 
  -1   4  24      334.68      372.50    108.43 o 
   0   4  24       71.81      -80.72     81.88 o 
   1   4  24      162.48       80.34    116.42 o 
   2   4  24        0.03      -66.17    103.85 o 
   3   4  24       17.56     -160.94    160.94 o 
   4   4  24      255.55      342.36    196.26 o 
  -5   5  24      192.23      231.64    269.15 o 
  -4   5  24       43.65       51.00    144.16 o 
  -3   5  24     1266.21     1329.46    154.03 o 
  -2   5  24      204.70      218.05    118.52 o 
  -1   5  24     1831.17     1767.74    140.16 o 
   0   5  24        0.98      -79.80     85.08 o 
   1   5  24       68.69      -57.69    109.78 o 
   2   5  24      432.30      279.34    126.41 o 
   3   5  24      250.15       56.15    110.05 o 
  -4   6  24      470.65      420.24    174.00 o 
  -3   6  24      576.32      468.70    160.22 o 
  -2   6  24      244.51       42.36    106.81 o 
  -1   6  24       52.26        7.02     88.84 o 
   0   6  24      962.42      974.04    150.22 o 
   1   6  24      350.71      188.31    123.25 o 
   2   6  24       85.58      103.21    117.64 o 
   3   6  24      286.96      290.69    121.56 o 
  -4   7  24        2.56     -125.41    125.41 o 
  -3   7  24       83.98      -40.14    138.97 o 
  -2   7  24      140.30       13.12     99.50 o 
  -1   7  24     1004.59      825.14    288.94 o 
   0   7  24      629.57      723.44    144.43 o 
   1   7  24     1804.88     1950.55    186.71 o 
   2   7  24       18.01      -28.39    112.81 o 
   3   7  24      181.31     -111.94    122.77 o 
  -3   8  24      490.40      313.65    163.76 o 
  -2   8  24      817.10      797.75    137.56 o 
  -1   8  24      551.33      705.27    247.11 o 
   0   8  24      734.80      726.83    177.56 o 
   1   8  24       60.81      -42.77    142.19 o 
   2   8  24      147.61       60.34    133.16 o 
  -3   9  24      243.84     -100.35    262.59 o 
  -2   9  24     1082.41      913.24    166.40 o 
  -1   9  24      359.36      272.92    153.44 o 
   0   9  24      110.18      -23.08    142.02 o 
   1   9  24      140.85     -132.32    151.95 o 
  -1  10  24      323.47      158.64    156.49 o 
   0  10  24      921.44      763.81    187.24 o 
  -3   0  25      173.76       52.88    100.90 o 
  -1   0  25       33.57     -174.43    187.56 o 
   1   0  25     2649.42     2993.51    403.26 o 
   3   0  25     1028.03      862.79    293.54 o 
  -4   1  25      214.63       94.49     82.50 o 
  -3   1  25      213.44      312.11     89.38 o 
  -2   1  25     1152.43     1066.66    124.71 o 
  -1   1  25      226.44       73.02    142.11 o 
   0   1  25        6.93        9.14    142.20 o 
   1   1  25      774.11      664.78    181.47 o 
   2   1  25      543.05      738.18    189.84 o 
   3   1  25     1681.62     1876.43    261.65 o 
  -4   2  25       25.83       85.24     92.52 o 
  -3   2  25      806.37      698.16     94.82 o 
  -2   2  25       28.57       50.58     92.79 o 
  -1   2  25       66.84       49.18     91.63 o 
   0   2  25      173.55      200.45    142.40 o 
   1   2  25      654.06      783.75    188.47 o 
   2   2  25       34.68      -23.91    257.90 o 
   3   2  25       21.29       28.13    168.05 o 
  -4   3  25        6.19      -87.97     87.97 o 
  -3   3  25      719.89      640.37    114.99 o 
  -2   3  25      719.09      809.40    119.76 o 
  -1   3  25      789.35      716.46    110.75 o 
   0   3  25      199.09      271.22    119.81 o 
   1   3  25      656.35      410.09    125.68 o 
   2   3  25        5.40     -136.91    136.91 o 
   3   3  25      618.78      367.47    191.94 o 
  -4   4  25      536.54      363.75    168.32 o 
  -3   4  25      592.30      523.60    132.03 o 
  -2   4  25      191.60      121.37    102.94 o 
  -1   4  25      465.52      407.35    106.69 o 
   0   4  25      327.16      207.80     93.63 o 
   1   4  25      236.32       63.61    118.41 o 
   2   4  25        5.71       65.01    120.71 o 
   3   4  25        8.04      -28.13    157.83 o 
  -4   5  25      219.18      245.09    157.07 o 
  -3   5  25      138.40      -38.91    110.22 o 
  -2   5  25     1991.95     1992.99    175.65 o 
  -1   5  25      462.17      499.24    167.44 o 
   0   5  25      337.90      233.90    131.39 o 
   1   5  25      254.10       11.98    110.27 o 
   2   5  25       58.91     -115.92    115.92 o 
  -3   6  25      707.69      352.72    301.51 o 
  -2   6  25      676.06      609.10    135.38 o 
  -1   6  25      467.90      339.90    104.10 o 
   0   6  25      401.82      313.98    131.51 o 
   1   6  25      270.46       32.29    127.83 o 
   2   6  25        4.10      -94.35    119.10 o 
  -3   7  25       31.87     -143.41    159.90 o 
  -2   7  25        6.51      -16.93    107.99 o 
  -1   7  25        0.44     -139.27    139.27 o 
   0   7  25     1048.59      782.60    190.32 o 
   1   7  25      325.73        0.96    119.37 o 
   2   7  25     1249.33     1228.60    207.56 o 
  -2   8  25     1105.44     1178.88    172.43 o 
  -1   8  25       67.69      -48.80    143.13 o 
   0   8  25      324.04      351.03    164.43 o 
   1   8  25      459.53      409.60    161.48 o 
  -4   0  26       11.32     -152.00    152.00 o 
  -2   0  26      595.06      492.02    139.62 o 
   0   0  26        9.94     -200.69    200.69 o 
   2   0  26     1275.56     1262.30    324.48 o 
  -4   1  26       79.18      -59.25    111.25 o 
  -3   1  26        1.03       -3.44     83.30 o 
  -2   1  26       15.02      -83.74     92.36 o 
  -1   1  26      985.67     1025.33    150.64 o 
   0   1  26      996.06      673.88    178.04 o 
   1   1  26      147.29       51.14    157.56 o 
   2   1  26      483.36      156.15    151.28 o 
  -3   2  26       53.56      -34.33     86.84 o 
  -2   2  26      517.31      483.92    111.06 o 
  -1   2  26      330.16      230.01    102.33 o 
   0   2  26      339.69      145.87    108.98 o 
   1   2  26      164.93        6.20    165.46 o 
   2   2  26      283.33      298.04    171.15 o 
  -3   3  26        7.98      -51.97    152.17 o 
  -2   3  26     1537.53     1628.75    155.80 o 
  -1   3  26      116.55       20.02     89.87 o 
   0   3  26      229.57      169.62    120.92 o 
   1   3  26      102.18        9.29    115.17 o 
   2   3  26      204.62      106.81    244.30 o 
  -3   4  26      866.35      860.81    145.15 o 
  -2   4  26      220.53       55.12     97.35 o 
  -1   4  26      635.98      490.37    117.10 o 
   0   4  26      636.88      746.29    153.80 o 
   1   4  26      179.37       77.92    117.63 o 
   2   4  26        2.26      107.51    124.48 o 
  -3   5  26        1.34      -62.83    240.08 o 
  -2   5  26       56.14        5.46    105.17 o 
  -1   5  26     2200.40     2213.42    159.08 o 
   0   5  26      126.27      114.54    131.12 o 
   1   5  26      522.05      572.79    144.65 o 
  -2   6  26      121.81      -57.60    169.19 o 
  -1   6  26     1256.88     1209.02    152.06 o 
   0   6  26      322.83      240.76    133.53 o 
   1   6  26       62.52        7.97    126.28 o 
  -1   0  27        3.10     -232.58    232.58 o 
   1   0  27        1.52       53.46    230.70 o 
  -2   1  27        1.16     -101.12    101.12 o 
  -1   1  27       11.90      -52.00    124.31 o 
   0   1  27      553.55      413.45    174.00 o 
   1   1  27      566.15      370.48    187.05 o 
  -2   2  27        0.94      -90.39     90.39 o 
  -1   2  27      412.44      221.18    130.67 o 
   0   2  27       64.42      -88.60    115.66 o 
   1   2  27      546.02      452.41    195.15 o 
  -2   3  27        0.16       -6.61    126.29 o 
  -1   3  27     1399.21     1525.91    153.41 o 
   0   3  27       56.19       62.72    116.51 o 
  -1   4  27      282.18        3.45    131.94 o 
   0   4  27      239.44      334.00    169.76 o 
                                                 
